# Supplementary material for: Crownphyrins: Metal‐Mediated Transformations of the Porphyrin‐Crown Ether Hybrids
Source: Angew Chem Int Ed Engl. 2022 Nov 9;61(49):e202211671. doi: 10.1002/anie.202211671 (PMC10098552; doi:10.1002/anie.202211671)
Supplement: Supplementary file 3 — Supporting Information [file ANIE-61-0-s003.cif]

data_global

_audit_creation_method            SHELXL-97

_publ_contact_author_name     'Bartosz Szyszko'
_publ_contact_author_address
;
Department of Chemistry
University of Wroc\/law
14 F. Joliot-Curie St., 50-383 Wroc\/law, Poland

;

_publ_contact_author_email    'bartosz.szyszko@chem.uni.wroc.pl'

_publ_requested_journal       'Angew. Chem. Int. Ed.'

_publ_requested_category      ?

_publ_requested_coeditor_name  '?'


_journal_date_recd_electronic  ?
_journal_date_to_coeditor      ?
_journal_date_from_coeditor    ?
_journal_date_accepted         ?
_journal_date_printers_first   ?
_journal_date_printers_final   ?
_journal_date_proofs_out       ?
_journal_date_proofs_in        ?
_journal_coeditor_name         ?
_journal_coeditor_code         ?
_journal_coeditor_notes
; ?
;
_journal_techeditor_code       ?
_journal_techeditor_notes
; ?
;
_journal_coden_ASTM            ?
_journal_name_full             ?
_journal_year                  ?
_journal_volume                ?
_journal_issue                 ?
_journal_page_first            ?
_journal_page_last             ?
_journal_suppl_publ_number      ?
_journal_suppl_publ_pages       ?

_journal_coden_Cambridge   ?

_publ_section_title
;
Crownphyrins: Metal-Mediated Transformations 
of the Porphyrin-Crown Ether Hybrids
;

loop_
_publ_author_name
_publ_author_address
'Maksym Matviyishyn'
;
Department of Chemistry
University of Wroc\/law
14 F. Joliot-Curie St., 50-383 Wroc\/law, Poland
;

'Agata Bia\/lo\'nska'
;
Department of Chemistry
University of Wroc\/law
14 F. Joliot-Curie St., 50-383 Wroc\/law, Poland
;

'Bartosz Szyszko'
;
Department of Chemistry
University of Wroc\/law
14 F. Joliot-Curie St., 50-383 Wroc\/law, Poland
;
 
data_14aH3
 
_audit_creation_method            'SHELXL-2018/3'
_shelx_SHELXL_version_number      '2018/3'
_chemical_name_systematic         ?
_chemical_name_common             ?
_chemical_melting_point           ?
_chemical_formula_moiety          'C23 H26 N4 O2, H2 O'
_chemical_formula_sum
 'C23 H28 N4 O3' 
_chemical_formula_weight          408.49

loop_
 _atom_type_symbol
 _atom_type_description
 _atom_type_scat_dispersion_real
 _atom_type_scat_dispersion_imag
 _atom_type_scat_source
 'C'  'C'   0.0033   0.0016
 'International Tables Vol C Tables 4.2.6.8 and 6.1.1.4'
 'H'  'H'   0.0000   0.0000
 'International Tables Vol C Tables 4.2.6.8 and 6.1.1.4'
 'N'  'N'   0.0061   0.0033
 'International Tables Vol C Tables 4.2.6.8 and 6.1.1.4'
 'O'  'O'   0.0106   0.0060
 'International Tables Vol C Tables 4.2.6.8 and 6.1.1.4'
 
_space_group_crystal_system       monoclinic
_space_group_IT_number            14
_space_group_name_H-M_alt         'P 21/n'
_space_group_name_Hall            '-P 2yn'
 
_shelx_space_group_comment
;
The symmetry employed for this shelxl refinement is uniquely defined
by the following loop, which should always be used as a source of
symmetry information in preference to the above space-group names.
They are only intended as comments.
;
 
loop_
 _space_group_symop_operation_xyz
 'x, y, z'
 '-x+1/2, y+1/2, -z+1/2'
 '-x, -y, -z'
 'x-1/2, -y-1/2, z-1/2'
 
_cell_length_a                    12.185(3)
_cell_length_b                    9.096(2)
_cell_length_c                    20.334(3)
_cell_angle_alpha                 90
_cell_angle_beta                  102.14(3)
_cell_angle_gamma                 90
_cell_volume                      2203.3(8)
_cell_formula_units_Z             4
_cell_measurement_temperature     100(2)
_cell_measurement_reflns_used   5166
_cell_measurement_theta_min     3.1050
_cell_measurement_theta_max     28.3960
 
_exptl_crystal_description        'plate'
_exptl_crystal_colour             'yellow'
_exptl_crystal_density_meas       ?
_exptl_crystal_density_method     ?
_exptl_crystal_density_diffrn     1.231          
_exptl_crystal_F_000              872
_exptl_transmission_factor_min    ?
_exptl_transmission_factor_max    ?
_exptl_crystal_size_max           0.590
_exptl_crystal_size_mid           0.280
_exptl_crystal_size_min           0.150
_exptl_absorpt_coefficient_mu     0.083
_shelx_estimated_absorpt_T_min    0.953
_shelx_estimated_absorpt_T_max    0.988
_exptl_absorpt_correction_T_min                   0.87937
_exptl_absorpt_correction_T_max                   1.00000
_exptl_absorpt_correction_type            multi-scan
_exptl_absorpt_process_details
;
CrysAlisPro 1.171.40.8b (Rigaku Oxford Diffraction, 2018)
Empirical absorption correction using spherical harmonics,
 implemented in SCALE3 ABSPACK scaling algorithm.
;
_oxdiff_exptl_absorpt_empirical_full_min           0.753
_oxdiff_exptl_absorpt_empirical_full_max           1.448
_oxdiff_exptl_absorpt_empirical_details
;
Empirical correction (ABSPACK) includes:
- Absorption correction using spherical harmonics
- Frame scaling
- Detector area scaling
;
_diffrn_ambient_temperature       100(2)
_diffrn_source 'fine-focus sealed X-ray tube'
_diffrn_source_type 'Enhance (Mo) X-ray Source'
_diffrn_radiation_probe x-ray
_diffrn_radiation_type 'Mo K\a'
_diffrn_radiation_wavelength 0.71073
_diffrn_radiation_monochromator graphite
_diffrn_measurement_method '\w scans'
_diffrn_measurement_device 'four-circle diffractometer'
_diffrn_measurement_device_type 'Xcalibur, Sapphire2, large Be window'
_diffrn_detector 'CCD plate'
_diffrn_detector_type 'Sapphire2, large Be window'
_diffrn_detector_area_resol_mean 8.3359
_diffrn_reflns_number             21970
_diffrn_reflns_av_unetI/netI      0.0665
_diffrn_reflns_av_R_equivalents   0.0734
_diffrn_reflns_limit_h_min        -18
_diffrn_reflns_limit_h_max        15
_diffrn_reflns_limit_k_min        -11
_diffrn_reflns_limit_k_max        11
_diffrn_reflns_limit_l_min        -33
_diffrn_reflns_limit_l_max        26
_diffrn_reflns_theta_min          2.873
_diffrn_reflns_theta_max          36.782
_diffrn_reflns_theta_full         25.242
_diffrn_measured_fraction_theta_max   0.572
_diffrn_measured_fraction_theta_full  0.999
_diffrn_reflns_Laue_measured_fraction_max    0.572
_diffrn_reflns_Laue_measured_fraction_full   0.999
_diffrn_reflns_point_group_measured_fraction_max   0.572
_diffrn_reflns_point_group_measured_fraction_full  0.999
_reflns_number_total              6315
_reflns_number_gt                 3272
_reflns_threshold_expression      'I > 2\s(I)'
_reflns_Friedel_coverage          0.000
_reflns_Friedel_fraction_max      .
_reflns_Friedel_fraction_full     .
 
_reflns_special_details
;
 Reflections were merged by SHELXL according to the crystal
 class for the calculation of statistics and refinement.
 
 _reflns_Friedel_fraction is defined as the number of unique
 Friedel pairs measured divided by the number that would be
 possible theoretically, ignoring centric projections and
 systematic absences.
;
 
_computing_data_collection     'CrysAlisPro 1.171.40.8b (Rigaku OD, 2018)'
_computing_cell_refinement     'CrysAlisPro 1.171.40.8b (Rigaku OD, 2018)'
_computing_data_reduction      'CrysAlisPro 1.171.40.8b (Rigaku OD, 2018)'
_computing_structure_solution     'SHELXT 2018/2 (Sheldrick, 2018)'
_computing_structure_refinement 'SHELXL-2018/3 (Sheldrick, 2018)'
_computing_molecular_graphics     ?
_computing_publication_material   ?
_refine_special_details           ?
_refine_ls_structure_factor_coef  Fsqd
_refine_ls_matrix_type            full
_refine_ls_weighting_scheme       calc
_refine_ls_weighting_details
'w=1/[\s^2^(Fo^2^)+(0.0939P)^2^+0.1019P] where P=(Fo^2^+2Fc^2^)/3'
_atom_sites_solution_primary      ?
_atom_sites_solution_secondary    ?
_atom_sites_solution_hydrogens    mixed
_refine_ls_hydrogen_treatment     constr
_refine_ls_extinction_method      'SHELXL-2018/3 (Sheldrick 2018)'
_refine_ls_extinction_coef        0.014(2)
_refine_ls_extinction_expression
 'Fc^*^=kFc[1+0.001xFc^2^\l^3^/sin(2\q)]^-1/4^'
_refine_ls_number_reflns          6315
_refine_ls_number_parameters      275
_refine_ls_number_restraints      0
_refine_ls_R_factor_all           0.1456
_refine_ls_R_factor_gt            0.0762
_refine_ls_wR_factor_ref          0.2137
_refine_ls_wR_factor_gt           0.1694
_refine_ls_goodness_of_fit_ref    1.033
_refine_ls_restrained_S_all       1.033
_refine_ls_shift/su_max           0.000
_refine_ls_shift/su_mean          0.000
 
loop_
 _atom_site_label
 _atom_site_type_symbol
 _atom_site_fract_x
 _atom_site_fract_y
 _atom_site_fract_z
 _atom_site_U_iso_or_equiv
 _atom_site_adp_type
 _atom_site_occupancy
 _atom_site_site_symmetry_order  
 _atom_site_calc_flag
 _atom_site_refinement_flags_posn
 _atom_site_refinement_flags_adp
 _atom_site_refinement_flags_occupancy
 _atom_site_disorder_assembly
 _atom_site_disorder_group
O1W O 0.49422(14) 0.5326(2) 0.36372(9) 0.0652(5) Uani 1 1 d G . . . .
H11W H 0.456408 0.482169 0.331642 0.098 Uiso 1 1 d G U . . .
H12W H 0.446792 0.558231 0.386836 0.098 Uiso 1 1 d G U . . .
C1 C 0.47141(18) 0.9348(3) 0.40730(11) 0.0533(6) Uani 1 1 d . . . . .
C2 C 0.4769(2) 1.0753(3) 0.38340(14) 0.0659(7) Uani 1 1 d . . . . .
H2 H 0.430343 1.155310 0.390139 0.079 Uiso 1 1 calc R U . . .
C3 C 0.56332(19) 1.0803(3) 0.34722(12) 0.0559(6) Uani 1 1 d . . . . .
H3 H 0.586265 1.163952 0.325615 0.067 Uiso 1 1 calc R U . . .
C4 C 0.60851(17) 0.9411(2) 0.34896(10) 0.0435(5) Uani 1 1 d . . . . .
C5 C 0.70134(16) 0.8836(2) 0.31788(10) 0.0410(5) Uani 1 1 d . . . . .
H5 H 0.736297 0.972004 0.301427 0.049 Uiso 1 1 calc R U . . .
C6 C 0.65811(16) 0.7913(2) 0.25669(10) 0.0402(5) Uani 1 1 d . . . . .
C7 C 0.67752(18) 0.8044(2) 0.19271(10) 0.0478(5) Uani 1 1 d . . . . .
H7 H 0.723775 0.876054 0.178042 0.057 Uiso 1 1 calc R U . . .
C8 C 0.61688(18) 0.6930(2) 0.15283(10) 0.0482(6) Uani 1 1 d . . . . .
H8 H 0.614067 0.676503 0.106375 0.058 Uiso 1 1 calc R U . . .
C9 C 0.56239(16) 0.6124(2) 0.19349(10) 0.0425(5) Uani 1 1 d . . . . .
C10 C 0.48805(17) 0.4876(2) 0.17887(11) 0.0465(6) Uani 1 1 d . . . . .
H10 H 0.470174 0.450745 0.134169 0.056 Uiso 1 1 calc R U . . .
N11 N 0.44576(15) 0.4253(2) 0.22350(9) 0.0534(5) Uani 1 1 d . . . . .
C12 C 0.3699(2) 0.3008(3) 0.20398(13) 0.0626(7) Uani 1 1 d . . . . .
H12A H 0.405436 0.210106 0.225509 0.075 Uiso 1 1 calc R U . . .
H12B H 0.356258 0.287356 0.154618 0.075 Uiso 1 1 calc R U . . .
C13 C 0.2614(2) 0.3253(3) 0.22447(13) 0.0671(7) Uani 1 1 d . . . . .
H13A H 0.224830 0.415105 0.202614 0.081 Uiso 1 1 calc R U . . .
H13B H 0.210615 0.240894 0.210267 0.081 Uiso 1 1 calc R U . . .
O14 O 0.28218(12) 0.34096(19) 0.29571(8) 0.0594(5) Uani 1 1 d . . . . .
C15 C 0.1814(2) 0.3547(3) 0.31919(14) 0.0661(7) Uani 1 1 d . . . . .
H15A H 0.133378 0.267584 0.305552 0.079 Uiso 1 1 calc R U . . .
H15B H 0.139876 0.443042 0.299208 0.079 Uiso 1 1 calc R U . . .
C16 C 0.2084(2) 0.3676(3) 0.39385(15) 0.0720(8) Uani 1 1 d . . . . .
H16A H 0.139696 0.349707 0.411425 0.086 Uiso 1 1 calc R U . . .
H16B H 0.264500 0.292030 0.413044 0.086 Uiso 1 1 calc R U . . .
O17 O 0.25147(14) 0.5095(2) 0.41408(9) 0.0663(5) Uani 1 1 d . . . . .
C18 C 0.2990(2) 0.5175(4) 0.48387(14) 0.0785(9) Uani 1 1 d . . . . .
H18A H 0.367925 0.456927 0.494728 0.094 Uiso 1 1 calc R U . . .
H18B H 0.245052 0.479978 0.510074 0.094 Uiso 1 1 calc R U . . .
C19 C 0.3263(3) 0.6744(4) 0.50123(15) 0.0871(10) Uani 1 1 d . . . . .
H19A H 0.256521 0.733432 0.492147 0.105 Uiso 1 1 calc R U . . .
H19B H 0.360583 0.682587 0.549758 0.105 Uiso 1 1 calc R U . . .
N20 N 0.40466(17) 0.7322(3) 0.46145(11) 0.0696(6) Uani 1 1 d . . . . .
C21 C 0.3982(2) 0.8661(4) 0.44583(12) 0.0645(7) Uani 1 1 d . . . . .
H21 H 0.342929 0.924727 0.459939 0.077 Uiso 1 1 calc R U . . .
N22 N 0.55247(14) 0.8549(2) 0.38557(8) 0.0469(5) Uani 1 1 d . . . . .
H22 H 0.566257 0.761123 0.394129 0.056 Uiso 1 1 calc R U . . .
N23 N 0.58879(13) 0.67341(18) 0.25687(8) 0.0414(4) Uani 1 1 d . . . . .
H23 H 0.564654 0.641278 0.292122 0.050 Uiso 1 1 calc R U . . .
C24 C 0.79484(16) 0.8105(2) 0.36985(10) 0.0402(5) Uani 1 1 d . . . . .
C25 C 0.82637(18) 0.8709(3) 0.43411(10) 0.0480(5) Uani 1 1 d . . . . .
H25 H 0.785105 0.951191 0.446442 0.058 Uiso 1 1 calc R U . . .
C26 C 0.91715(19) 0.8152(3) 0.48025(11) 0.0565(6) Uani 1 1 d . . . . .
H26 H 0.938797 0.859049 0.523445 0.068 Uiso 1 1 calc R U . . .
C27 C 0.97619(19) 0.6961(3) 0.46346(13) 0.0587(7) Uani 1 1 d . . . . .
H27 H 1.037898 0.657370 0.495227 0.070 Uiso 1 1 calc R U . . .
C28 C 0.94563(19) 0.6345(3) 0.40123(13) 0.0594(7) Uani 1 1 d . . . . .
H28 H 0.985849 0.552215 0.389741 0.071 Uiso 1 1 calc R U . . .
C29 C 0.85496(18) 0.6920(2) 0.35404(12) 0.0495(6) Uani 1 1 d . . . . .
H29 H 0.834749 0.648729 0.310652 0.059 Uiso 1 1 calc R U . . .
 
loop_
 _atom_site_aniso_label
 _atom_site_aniso_U_11
 _atom_site_aniso_U_22
 _atom_site_aniso_U_33
 _atom_site_aniso_U_23
 _atom_site_aniso_U_13
 _atom_site_aniso_U_12
O1W 0.0689(11) 0.0714(13) 0.0543(10) -0.0047(9) 0.0109(8) -0.0158(9)
C1 0.0384(11) 0.0692(17) 0.0508(13) -0.0184(12) 0.0059(9) 0.0018(11)
C2 0.0559(15) 0.0649(18) 0.0735(17) -0.0162(14) 0.0056(12) 0.0169(13)
C3 0.0532(13) 0.0458(14) 0.0635(14) -0.0047(11) 0.0005(11) 0.0058(11)
C4 0.0403(11) 0.0430(12) 0.0433(11) -0.0078(9) 0.0002(8) -0.0007(9)
C5 0.0394(10) 0.0403(11) 0.0411(10) -0.0006(9) 0.0035(8) -0.0020(8)
C6 0.0368(10) 0.0398(11) 0.0413(10) -0.0004(9) 0.0019(8) 0.0004(8)
C7 0.0504(12) 0.0469(13) 0.0455(12) 0.0058(10) 0.0087(9) 0.0030(10)
C8 0.0543(13) 0.0533(14) 0.0354(10) -0.0012(10) 0.0060(9) 0.0089(10)
C9 0.0392(10) 0.0448(12) 0.0398(10) -0.0058(9) -0.0004(8) 0.0074(9)
C10 0.0445(11) 0.0483(13) 0.0421(11) -0.0112(10) -0.0019(9) 0.0064(10)
N11 0.0508(11) 0.0568(12) 0.0498(11) -0.0135(9) 0.0041(9) -0.0099(9)
C12 0.0627(15) 0.0621(16) 0.0593(14) -0.0144(12) 0.0048(12) -0.0196(12)
C13 0.0561(15) 0.0764(19) 0.0610(15) -0.0078(13) -0.0054(12) -0.0187(13)
O14 0.0432(9) 0.0718(12) 0.0611(10) -0.0024(8) 0.0063(7) -0.0065(8)
C15 0.0451(13) 0.0630(17) 0.091(2) -0.0034(14) 0.0155(13) -0.0147(12)
C16 0.0634(16) 0.0626(18) 0.097(2) 0.0166(16) 0.0328(15) -0.0030(13)
O17 0.0679(11) 0.0685(12) 0.0627(11) 0.0070(9) 0.0138(8) -0.0077(9)
C18 0.0630(16) 0.115(3) 0.0588(17) 0.0135(16) 0.0152(13) -0.0098(16)
C19 0.0729(19) 0.133(3) 0.0619(17) -0.0214(18) 0.0290(14) -0.0293(19)
N20 0.0548(13) 0.0960(19) 0.0607(13) -0.0161(13) 0.0183(10) -0.0163(12)
C21 0.0464(13) 0.096(2) 0.0504(14) -0.0222(15) 0.0076(10) 0.0024(14)
N22 0.0421(10) 0.0475(11) 0.0502(10) -0.0069(8) 0.0074(8) 0.0004(8)
N23 0.0379(9) 0.0475(11) 0.0367(8) -0.0040(7) 0.0032(7) -0.0028(7)
C24 0.0355(10) 0.0410(12) 0.0422(11) 0.0010(9) 0.0043(8) -0.0059(8)
C25 0.0476(12) 0.0501(13) 0.0441(11) -0.0003(10) 0.0049(9) -0.0028(10)
C26 0.0556(13) 0.0663(16) 0.0417(12) 0.0071(11) -0.0028(10) -0.0113(12)
C27 0.0473(12) 0.0623(16) 0.0595(14) 0.0179(12) -0.0041(10) -0.0028(11)
C28 0.0495(13) 0.0519(14) 0.0730(16) 0.0062(12) 0.0045(11) 0.0075(11)
C29 0.0460(12) 0.0465(13) 0.0536(13) -0.0021(10) 0.0053(9) -0.0004(10)
 
_geom_special_details
;
 All esds (except the esd in the dihedral angle between two l.s. planes)
 are estimated using the full covariance matrix.  The cell esds are taken
 into account individually in the estimation of esds in distances, angles
 and torsion angles; correlations between esds in cell parameters are only
 used when they are defined by crystal symmetry.  An approximate (isotropic)
 treatment of cell esds is used for estimating esds involving l.s. planes.
;
 
loop_
 _geom_bond_atom_site_label_1
 _geom_bond_atom_site_label_2
 _geom_bond_distance
 _geom_bond_site_symmetry_2
 _geom_bond_publ_flag
O1W H11W 0.8496 . ?
O1W H12W 0.8506 . ?
C1 N22 1.372(3) . ?
C1 C2 1.374(4) . ?
C1 C21 1.447(4) . ?
C2 C3 1.406(4) . ?
C2 H2 0.9500 . ?
C3 C4 1.378(3) . ?
C3 H3 0.9500 . ?
C4 N22 1.359(3) . ?
C4 C5 1.501(3) . ?
C5 C6 1.501(3) . ?
C5 C24 1.533(3) . ?
C5 H5 1.0000 . ?
C6 N23 1.366(3) . ?
C6 C7 1.375(3) . ?
C7 C8 1.406(3) . ?
C7 H7 0.9500 . ?
C8 C9 1.376(3) . ?
C8 H8 0.9500 . ?
C9 N23 1.378(2) . ?
C9 C10 1.444(3) . ?
C10 N11 1.267(3) . ?
C10 H10 0.9500 . ?
N11 C12 1.463(3) . ?
C12 C13 1.485(4) . ?
C12 H12A 0.9900 . ?
C12 H12B 0.9900 . ?
C13 O14 1.424(3) . ?
C13 H13A 0.9900 . ?
C13 H13B 0.9900 . ?
O14 C15 1.413(3) . ?
C15 C16 1.489(4) . ?
C15 H15A 0.9900 . ?
C15 H15B 0.9900 . ?
C16 O17 1.421(3) . ?
C16 H16A 0.9900 . ?
C16 H16B 0.9900 . ?
O17 C18 1.417(3) . ?
C18 C19 1.491(4) . ?
C18 H18A 0.9900 . ?
C18 H18B 0.9900 . ?
C19 N20 1.472(3) . ?
C19 H19A 0.9900 . ?
C19 H19B 0.9900 . ?
N20 C21 1.257(4) . ?
C21 H21 0.9500 . ?
N22 H22 0.8800 . ?
N23 H23 0.8800 . ?
C24 C29 1.379(3) . ?
C24 C25 1.395(3) . ?
C25 C26 1.387(3) . ?
C25 H25 0.9500 . ?
C26 C27 1.383(4) . ?
C26 H26 0.9500 . ?
C27 C28 1.362(4) . ?
C27 H27 0.9500 . ?
C28 C29 1.403(3) . ?
C28 H28 0.9500 . ?
C29 H29 0.9500 . ?
 
loop_
 _geom_angle_atom_site_label_1
 _geom_angle_atom_site_label_2
 _geom_angle_atom_site_label_3
 _geom_angle
 _geom_angle_site_symmetry_1
 _geom_angle_site_symmetry_3
 _geom_angle_publ_flag
H11W O1W H12W 104.5 . . ?
N22 C1 C2 106.7(2) . . ?
N22 C1 C21 120.9(2) . . ?
C2 C1 C21 132.4(2) . . ?
C1 C2 C3 108.2(2) . . ?
C1 C2 H2 125.9 . . ?
C3 C2 H2 125.9 . . ?
C4 C3 C2 107.2(2) . . ?
C4 C3 H3 126.4 . . ?
C2 C3 H3 126.4 . . ?
N22 C4 C3 107.4(2) . . ?
N22 C4 C5 122.65(19) . . ?
C3 C4 C5 129.9(2) . . ?
C4 C5 C6 112.31(16) . . ?
C4 C5 C24 112.17(17) . . ?
C6 C5 C24 114.16(17) . . ?
C4 C5 H5 105.8 . . ?
C6 C5 H5 105.8 . . ?
C24 C5 H5 105.8 . . ?
N23 C6 C7 107.44(18) . . ?
N23 C6 C5 123.11(18) . . ?
C7 C6 C5 129.4(2) . . ?
C6 C7 C8 108.0(2) . . ?
C6 C7 H7 126.0 . . ?
C8 C7 H7 126.0 . . ?
C9 C8 C7 107.39(19) . . ?
C9 C8 H8 126.3 . . ?
C7 C8 H8 126.3 . . ?
C8 C9 N23 107.46(18) . . ?
C8 C9 C10 131.05(19) . . ?
N23 C9 C10 121.5(2) . . ?
N11 C10 C9 122.40(19) . . ?
N11 C10 H10 118.8 . . ?
C9 C10 H10 118.8 . . ?
C10 N11 C12 118.70(19) . . ?
N11 C12 C13 110.9(2) . . ?
N11 C12 H12A 109.5 . . ?
C13 C12 H12A 109.5 . . ?
N11 C12 H12B 109.5 . . ?
C13 C12 H12B 109.5 . . ?
H12A C12 H12B 108.0 . . ?
O14 C13 C12 108.77(19) . . ?
O14 C13 H13A 109.9 . . ?
C12 C13 H13A 109.9 . . ?
O14 C13 H13B 109.9 . . ?
C12 C13 H13B 109.9 . . ?
H13A C13 H13B 108.3 . . ?
C15 O14 C13 111.78(18) . . ?
O14 C15 C16 109.3(2) . . ?
O14 C15 H15A 109.8 . . ?
C16 C15 H15A 109.8 . . ?
O14 C15 H15B 109.8 . . ?
C16 C15 H15B 109.8 . . ?
H15A C15 H15B 108.3 . . ?
O17 C16 C15 110.8(2) . . ?
O17 C16 H16A 109.5 . . ?
C15 C16 H16A 109.5 . . ?
O17 C16 H16B 109.5 . . ?
C15 C16 H16B 109.5 . . ?
H16A C16 H16B 108.1 . . ?
C18 O17 C16 112.7(2) . . ?
O17 C18 C19 108.1(2) . . ?
O17 C18 H18A 110.1 . . ?
C19 C18 H18A 110.1 . . ?
O17 C18 H18B 110.1 . . ?
C19 C18 H18B 110.1 . . ?
H18A C18 H18B 108.4 . . ?
N20 C19 C18 110.5(3) . . ?
N20 C19 H19A 109.6 . . ?
C18 C19 H19A 109.6 . . ?
N20 C19 H19B 109.6 . . ?
C18 C19 H19B 109.6 . . ?
H19A C19 H19B 108.1 . . ?
C21 N20 C19 118.2(3) . . ?
N20 C21 C1 122.9(3) . . ?
N20 C21 H21 118.6 . . ?
C1 C21 H21 118.6 . . ?
C4 N22 C1 110.5(2) . . ?
C4 N22 H22 124.8 . . ?
C1 N22 H22 124.8 . . ?
C6 N23 C9 109.68(17) . . ?
C6 N23 H23 125.2 . . ?
C9 N23 H23 125.2 . . ?
C29 C24 C25 118.10(18) . . ?
C29 C24 C5 122.17(18) . . ?
C25 C24 C5 119.57(19) . . ?
C26 C25 C24 120.9(2) . . ?
C26 C25 H25 119.6 . . ?
C24 C25 H25 119.6 . . ?
C27 C26 C25 120.1(2) . . ?
C27 C26 H26 120.0 . . ?
C25 C26 H26 120.0 . . ?
C28 C27 C26 119.8(2) . . ?
C28 C27 H27 120.1 . . ?
C26 C27 H27 120.1 . . ?
C27 C28 C29 120.2(2) . . ?
C27 C28 H28 119.9 . . ?
C29 C28 H28 119.9 . . ?
C24 C29 C28 120.8(2) . . ?
C24 C29 H29 119.6 . . ?
C28 C29 H29 119.6 . . ?
 
loop_
 _geom_torsion_atom_site_label_1
 _geom_torsion_atom_site_label_2
 _geom_torsion_atom_site_label_3
 _geom_torsion_atom_site_label_4
 _geom_torsion
 _geom_torsion_site_symmetry_1
 _geom_torsion_site_symmetry_2
 _geom_torsion_site_symmetry_3
 _geom_torsion_site_symmetry_4
 _geom_torsion_publ_flag
N22 C1 C2 C3 -0.5(2) . . . . ?
C21 C1 C2 C3 -178.4(2) . . . . ?
C1 C2 C3 C4 0.8(3) . . . . ?
C2 C3 C4 N22 -0.7(2) . . . . ?
C2 C3 C4 C5 178.99(19) . . . . ?
N22 C4 C5 C6 74.9(2) . . . . ?
C3 C4 C5 C6 -104.7(2) . . . . ?
N22 C4 C5 C24 -55.2(2) . . . . ?
C3 C4 C5 C24 125.2(2) . . . . ?
C4 C5 C6 N23 -54.0(3) . . . . ?
C24 C5 C6 N23 75.2(2) . . . . ?
C4 C5 C6 C7 126.2(2) . . . . ?
C24 C5 C6 C7 -104.7(3) . . . . ?
N23 C6 C7 C8 1.0(2) . . . . ?
C5 C6 C7 C8 -179.11(19) . . . . ?
C6 C7 C8 C9 -0.7(2) . . . . ?
C7 C8 C9 N23 0.2(2) . . . . ?
C7 C8 C9 C10 179.1(2) . . . . ?
C8 C9 C10 N11 179.3(2) . . . . ?
N23 C9 C10 N11 -1.9(3) . . . . ?
C9 C10 N11 C12 179.10(19) . . . . ?
C10 N11 C12 C13 -126.1(2) . . . . ?
N11 C12 C13 O14 -60.5(3) . . . . ?
C12 C13 O14 C15 -176.0(2) . . . . ?
C13 O14 C15 C16 178.8(2) . . . . ?
O14 C15 C16 O17 74.7(3) . . . . ?
C15 C16 O17 C18 -168.1(2) . . . . ?
C16 O17 C18 C19 -172.0(2) . . . . ?
O17 C18 C19 N20 -58.5(3) . . . . ?
C18 C19 N20 C21 148.4(3) . . . . ?
C19 N20 C21 C1 179.6(2) . . . . ?
N22 C1 C21 N20 0.2(3) . . . . ?
C2 C1 C21 N20 177.8(3) . . . . ?
C3 C4 N22 C1 0.4(2) . . . . ?
C5 C4 N22 C1 -179.33(16) . . . . ?
C2 C1 N22 C4 0.1(2) . . . . ?
C21 C1 N22 C4 178.28(18) . . . . ?
C7 C6 N23 C9 -0.9(2) . . . . ?
C5 C6 N23 C9 179.21(17) . . . . ?
C8 C9 N23 C6 0.4(2) . . . . ?
C10 C9 N23 C6 -178.62(17) . . . . ?
C4 C5 C24 C29 146.5(2) . . . . ?
C6 C5 C24 C29 17.4(3) . . . . ?
C4 C5 C24 C25 -38.0(3) . . . . ?
C6 C5 C24 C25 -167.24(18) . . . . ?
C29 C24 C25 C26 1.4(3) . . . . ?
C5 C24 C25 C26 -174.2(2) . . . . ?
C24 C25 C26 C27 -1.6(4) . . . . ?
C25 C26 C27 C28 0.7(4) . . . . ?
C26 C27 C28 C29 0.4(4) . . . . ?
C25 C24 C29 C28 -0.3(3) . . . . ?
C5 C24 C29 C28 175.1(2) . . . . ?
C27 C28 C29 C24 -0.6(4) . . . . ?
 
_refine_diff_density_max    0.253
_refine_diff_density_min   -0.266
_refine_diff_density_rms    0.058

_shelx_res_file
;
TITL max001_a.res in P2(1)/n
    max001.res
    created by SHELXL-2018/3 at 18:40:42 on 17-Jan-2022
CELL 0.71073 12.185 9.096  20.334  90 102.14  90
ZERR 4 0.003 0.002 0.003 0 0.03 0
LATT 1
SYMM 0.5-X,0.5+Y,0.5-Z
SFAC C H N O
UNIT 92 112 16 12

L.S. 15
PLAN  10
CONF
BOND
list 4
MORE -1
BOND $H
fmap 2
size 0.59 0.28 0.15
acta
temp -173
WGHT    0.093900    0.101900
EXTI    0.014023
FVAR       0.58571
AFIX   6
O1W   4    0.494223    0.532590    0.363723    11.00000    0.06891    0.07141 =
         0.05433   -0.00473    0.01089   -0.01576
H11W  2    0.456408    0.482169    0.331642    11.00000   -1.50000
H12W  2    0.446792    0.558231    0.386836    11.00000   -1.50000
AFIX   0
C1    1    0.471407    0.934826    0.407299    11.00000    0.03845    0.06921 =
         0.05076   -0.01837    0.00588    0.00184
C2    1    0.476888    1.075322    0.383397    11.00000    0.05586    0.06486 =
         0.07350   -0.01619    0.00556    0.01692
AFIX  43
H2    2    0.430343    1.155310    0.390139    11.00000   -1.20000
AFIX   0
C3    1    0.563316    1.080258    0.347224    11.00000    0.05319    0.04575 =
         0.06351   -0.00473    0.00047    0.00580
AFIX  43
H3    2    0.586265    1.163952    0.325615    11.00000   -1.20000
AFIX   0
C4    1    0.608510    0.941090    0.348964    11.00000    0.04029    0.04303 =
         0.04333   -0.00777    0.00023   -0.00065
C5    1    0.701344    0.883587    0.317877    11.00000    0.03939    0.04032 =
         0.04106   -0.00057    0.00352   -0.00203
AFIX  13
H5    2    0.736297    0.972004    0.301427    11.00000   -1.20000
AFIX   0
C6    1    0.658109    0.791322    0.256693    11.00000    0.03676    0.03982 =
         0.04125   -0.00038    0.00193    0.00040
C7    1    0.677519    0.804377    0.192715    11.00000    0.05043    0.04694 =
         0.04552    0.00578    0.00867    0.00297
AFIX  43
H7    2    0.723775    0.876054    0.178042    11.00000   -1.20000
AFIX   0
C8    1    0.616884    0.693017    0.152832    11.00000    0.05430    0.05335 =
         0.03538   -0.00117    0.00604    0.00895
AFIX  43
H8    2    0.614067    0.676503    0.106375    11.00000   -1.20000
AFIX   0
C9    1    0.562390    0.612382    0.193486    11.00000    0.03921    0.04476 =
         0.03980   -0.00581   -0.00044    0.00737
C10   1    0.488045    0.487562    0.178870    11.00000    0.04446    0.04827 =
         0.04206   -0.01119   -0.00189    0.00642
AFIX  43
H10   2    0.470174    0.450745    0.134169    11.00000   -1.20000
AFIX   0
N11   3    0.445762    0.425325    0.223504    11.00000    0.05084    0.05678 =
         0.04981   -0.01350    0.00409   -0.00993
C12   1    0.369936    0.300834    0.203984    11.00000    0.06274    0.06211 =
         0.05931   -0.01438    0.00479   -0.01961
AFIX  23
H12A  2    0.405436    0.210106    0.225509    11.00000   -1.20000
H12B  2    0.356258    0.287356    0.154618    11.00000   -1.20000
AFIX   0
C13   1    0.261380    0.325283    0.224468    11.00000    0.05611    0.07640 =
         0.06104   -0.00784   -0.00542   -0.01873
AFIX  23
H13A  2    0.224830    0.415105    0.202614    11.00000   -1.20000
H13B  2    0.210615    0.240894    0.210267    11.00000   -1.20000
AFIX   0
O14   4    0.282184    0.340965    0.295712    11.00000    0.04321    0.07178 =
         0.06109   -0.00239    0.00631   -0.00650
C15   1    0.181438    0.354745    0.319192    11.00000    0.04507    0.06298 =
         0.09081   -0.00343    0.01547   -0.01474
AFIX  23
H15A  2    0.133378    0.267584    0.305552    11.00000   -1.20000
H15B  2    0.139876    0.443042    0.299208    11.00000   -1.20000
AFIX   0
C16   1    0.208365    0.367572    0.393846    11.00000    0.06336    0.06256 =
         0.09706    0.01658    0.03279   -0.00301
AFIX  23
H16A  2    0.139696    0.349707    0.411425    11.00000   -1.20000
H16B  2    0.264500    0.292030    0.413044    11.00000   -1.20000
AFIX   0
O17   4    0.251469    0.509457    0.414075    11.00000    0.06785    0.06848 =
         0.06274    0.00704    0.01383   -0.00766
C18   1    0.298996    0.517535    0.483866    11.00000    0.06300    0.11476 =
         0.05875    0.01351    0.01524   -0.00976
AFIX  23
H18A  2    0.367925    0.456927    0.494728    11.00000   -1.20000
H18B  2    0.245052    0.479978    0.510074    11.00000   -1.20000
AFIX   0
C19   1    0.326331    0.674383    0.501234    11.00000    0.07294    0.13301 =
         0.06186   -0.02140    0.02898   -0.02926
AFIX  23
H19A  2    0.256521    0.733432    0.492147    11.00000   -1.20000
H19B  2    0.360583    0.682587    0.549758    11.00000   -1.20000
AFIX   0
N20   3    0.404661    0.732181    0.461449    11.00000    0.05475    0.09602 =
         0.06065   -0.01611    0.01829   -0.01626
C21   1    0.398246    0.866089    0.445827    11.00000    0.04642    0.09565 =
         0.05040   -0.02222    0.00764    0.00241
AFIX  43
H21   2    0.342929    0.924727    0.459939    11.00000   -1.20000
AFIX   0
N22   3    0.552474    0.854939    0.385571    11.00000    0.04209    0.04751 =
         0.05017   -0.00692    0.00738    0.00036
AFIX  43
H22   2    0.566257    0.761123    0.394129    11.00000   -1.20000
AFIX   0
N23   3    0.588794    0.673409    0.256871    11.00000    0.03785    0.04755 =
         0.03666   -0.00398    0.00320   -0.00284
AFIX  43
H23   2    0.564654    0.641278    0.292122    11.00000   -1.20000
AFIX   0
C24   1    0.794836    0.810510    0.369851    11.00000    0.03551    0.04102 =
         0.04225    0.00097    0.00431   -0.00592
C25   1    0.826372    0.870874    0.434110    11.00000    0.04763    0.05011 =
         0.04407   -0.00032    0.00489   -0.00276
AFIX  43
H25   2    0.785105    0.951191    0.446442    11.00000   -1.20000
AFIX   0
C26   1    0.917151    0.815242    0.480246    11.00000    0.05555    0.06634 =
         0.04174    0.00711   -0.00281   -0.01130
AFIX  43
H26   2    0.938797    0.859049    0.523445    11.00000   -1.20000
AFIX   0
C27   1    0.976194    0.696119    0.463460    11.00000    0.04730    0.06234 =
         0.05955    0.01795   -0.00414   -0.00278
AFIX  43
H27   2    1.037898    0.657370    0.495227    11.00000   -1.20000
AFIX   0
C28   1    0.945631    0.634458    0.401229    11.00000    0.04953    0.05189 =
         0.07304    0.00623    0.00448    0.00746
AFIX  43
H28   2    0.985849    0.552215    0.389741    11.00000   -1.20000
AFIX   0
C29   1    0.854963    0.691987    0.354041    11.00000    0.04603    0.04651 =
         0.05356   -0.00215    0.00525   -0.00044
AFIX  43
H29   2    0.834749    0.648729    0.310652    11.00000   -1.20000

AFIX   0
HKLF 4


REM  max001_a.res in P2(1)/n
REM wR2 = 0.2137, GooF = S = 1.033, Restrained GooF = 1.033 for all data
REM R1 = 0.0762 for 3272 Fo > 4sig(Fo) and 0.1456 for all 6315 data
REM 275 parameters refined using 0 restraints

END

WGHT      0.0939      0.1019

REM Highest difference peak  0.253,  deepest hole -0.266,  1-sigma level  0.058
Q1    1   0.3451  0.3519  0.3196  11.00000  0.05    0.25
Q2    1   0.6669  0.5509  0.1629  11.00000  0.05    0.22
Q3    1   0.5133  0.8053  0.2684  11.00000  0.05    0.21
Q4    1   0.6890  0.8357  0.2828  11.00000  0.05    0.21
Q5    1   0.3807  0.9363  0.5035  11.00000  0.05    0.20
Q6    1   0.1536  0.3395  0.4894  11.00000  0.05    0.20
Q7    1   0.7401  0.8459  0.3535  11.00000  0.05    0.20
Q8    1   0.8334  0.8258  0.4022  11.00000  0.05    0.19
Q9    1   0.1251  0.3885  0.4907  11.00000  0.05    0.19
Q10   1   0.1774  0.3226  0.4480  11.00000  0.05    0.18
;
_shelx_res_checksum   29536

_shelx_hkl_file
;
   0   0   3    1.25    0.63
   0   0  -3    0.01    0.62
   0   0  -3    1.04    0.78
   0   0   4  386.27   11.14
   0   0  -4  385.49   10.91
   0   0  -4  440.45   10.68
   0   0  -5    0.85    1.02
   0   0  -5   -0.20    0.94
   0   0   5    1.02    1.00
   0   0   6  442.02   14.39
   0   0  -6  429.33   13.93
   0   0   7   -1.11    1.31
   0   0  -7   -2.09    1.22
   0   0  -8   76.24    6.54
   0   0   8   89.08    7.68
   0   0   9   -0.35    1.61
   0   0  -9   -3.23    1.73
   0   0 -10  199.00   11.94
   0   0  10  210.09   13.12
   0   0  11    0.44    2.59
   0   0 -11    1.02    1.50
   0   0 -12   29.72    5.57
   0   0  12   35.48    6.14
   0   0 -13   -1.08    2.90
   0   0  13    0.30    2.62
   0   0 -13   -0.44    1.17
   0   0 -14   10.29    3.71
   0   0  14    5.64    2.66
   0   0 -14    6.21    2.17
   0   0  15    3.98    2.99
   0   0 -15   -1.67    2.03
   0   0 -15    0.93    1.61
   0   0 -16    8.89    4.70
   0   0 -16    5.13    2.50
   0   0  16   11.32    4.34
   0   0 -17   -0.90    1.59
   0   0 -17    0.47    2.20
   0   0  17   -0.43    1.95
   0   0 -18   79.41   11.27
   0   0 -18   81.17    8.30
   0   0  18   53.83    9.01
   0   0  19   -1.29    3.10
   0   0 -19    3.52    2.49
   0   0 -19    2.11    3.18
   0   0 -20   51.07    6.82
   0   0  20   47.13    9.28
   0   0 -20   58.26   10.86
   0   0 -21    1.41    2.60
   0   0 -21   -0.63    2.13
   0   0  21    0.04    2.34
   0   0 -22    6.10    4.66
   0   0 -22   -3.32    2.73
   0   0  22   -3.91    3.97
   0   0  23    2.59    2.65
   0   0 -23    3.86    5.21
   0   0 -23    1.14    1.80
   0   0 -24   24.57    5.52
   0   0 -24    9.95    5.11
   0   0  24   20.90    7.35
   0   0  25   -6.66    5.07
   0   0 -25    3.70    4.62
   0   0 -25    5.21    3.32
   0   0 -26    0.31    2.32
   0   0 -27    0.98    2.39
   0   0 -28   -1.70    2.43
   0   0 -29   -2.82    3.66
   0  -1  -2 1976.43   16.20
   0   1  -2 1879.53   20.98
   0   1   2 1853.55   21.20
   0   1  -2 1824.58   19.38
   0  -1  -3 2484.46   23.23
   0   1  -3 2449.38   27.57
   0   1  -3 2355.50   25.92
   0   1   3 2457.61   23.26
   0   1   3 2397.54   27.47
   0  -1  -4 1815.99   23.23
   0   1   4 1741.81   21.63
   0   1   4 1783.25   25.62
   0   1  -4 1749.31   23.83
   0   1  -4 1817.65   26.12
   0   1   5   56.62    4.93
   0   1  -5   51.13    4.41
   0  -1  -5   51.74    4.55
   0   1  -5   52.52    4.92
   0   1  -6  440.53   14.11
   0  -1  -6  412.40   13.43
   0   1  -6  381.21   13.85
   0   1   6  393.03   13.78
   0  -1   6  411.99   14.19
   0  -1   7  131.54    8.82
   0   1  -7  130.18    8.52
   0   1  -7  141.12    4.52
   0   1   7  134.25    8.84
   0  -1  -7  145.42    8.77
   0   1  -7  141.29    8.35
   0   1   8   17.15    3.33
   0   1  -8   20.21    4.13
   0   1  -8   21.72    3.65
   0   1  -8   19.94    1.97
   0  -1  -8   17.32    3.44
   0  -1   8   18.32    3.65
   0  -1  -9  288.20   13.76
   0   1  -9  278.77   14.49
   0   1  -9  280.46   12.99
   0   1  -9  290.51    8.29
   0  -1   9  281.45   14.33
   0   1   9  266.19   14.03
   0   1 -10 1321.41   19.08
   0  -1 -10 1238.66   30.09
   0  -1  10 1247.42   32.04
   0   1  10 1294.18   32.45
   0   1 -10 1276.83   33.10
   0   1 -11  113.00    6.12
   0  -1 -11   98.40    8.79
   0   1 -11  116.96    9.68
   0   1 -11   97.33   10.16
   0   1  11  111.55   10.27
   0  -1  11  114.80   10.57
   0   1  12  232.82   15.27
   0   1 -12  271.97   15.72
   0  -1  12  227.49   15.42
   0  -1 -12  219.77   13.59
   0   1 -12  249.64   16.46
   0   1  13    7.87    3.67
   0  -1 -13    1.31    2.09
   0   1 -13    6.55    3.03
   0   1 -13    4.30    1.82
   0  -1  13    6.41    3.65
   0   1 -13    6.16    3.48
   0  -1  14   66.44    9.21
   0   1 -14   57.87    5.62
   0  -1 -14   47.08    7.14
   0   1 -14   52.13    8.13
   0   1  14   50.09    7.76
   0   1  15   13.17    4.36
   0  -1 -15   14.34    3.38
   0  -1  15   16.80    5.27
   0   1 -15    7.21    2.36
   0   1 -15   14.50    5.01
   0  -1 -15   10.63    4.02
   0   1 -16   44.15    7.88
   0  -1 -16   31.80    6.82
   0  -1 -16   44.04    5.63
   0   1  16   39.86    7.58
   0  -1  16   40.80    7.95
   0   1 -16   32.40    4.78
   0   1 -17   55.99    9.66
   0  -1 -17   57.01    6.56
   0   1 -17   53.46    6.30
   0  -1 -17   60.77    9.82
   0   1  17   51.76    9.04
   0  -1  17   64.45   10.00
   0   1 -18   38.84    8.85
   0  -1 -18   36.59    7.70
   0  -1 -18   32.46    5.44
   0   1 -18   27.00    4.91
   0   1  18   28.73    7.07
   0  -1  18   28.29    7.08
   0   1 -19    6.62    2.53
   0  -1 -19   15.01    4.24
   0  -1  19    9.62    4.95
   0   1  19    8.68    4.69
   0  -1 -19    6.03    4.48
   0   1 -19   11.83    4.37
   0   1  20    8.33    3.36
   0  -1  20    7.87    4.49
   0   1 -20   13.24    5.58
   0   1 -20   11.44    3.31
   0  -1 -20   15.88    6.36
   0  -1 -20   15.17    3.83
   0  -1  21    2.76    2.76
   0   1 -21    5.60    4.16
   0   1 -21    3.33    2.50
   0  -1 -21   11.04    4.46
   0  -1 -21    6.32    4.45
   0   1  21    5.38    3.80
   0   1  22   -0.70    1.85
   0  -1  22    3.70    2.71
   0  -1 -22    2.92    2.16
   0  -1 -22    4.11    4.18
   0   1 -22    0.02    3.79
   0   1 -22    0.57    1.46
   0  -1  23    5.90    3.85
   0  -1 -23    8.51    3.67
   0  -1 -23    0.89    4.43
   0   1  23    4.21    3.64
   0   1 -23    3.33    2.94
   0   1 -23   10.89    3.40
   0   1 -24    1.33    4.19
   0   1  24    6.67    5.07
   0  -1 -24    7.35    3.58
   0  -1  24    1.91    2.42
   0   1 -24   -3.57    3.05
   0   1  25    5.08    4.75
   0  -1 -25   10.08    7.32
   0  -1 -25    6.58    3.77
   0   1 -25   -1.10    2.63
   0  -1  25    6.88    5.07
   0  -1 -26   -5.40    3.10
   0  -1 -27    4.90    3.35
   0  -1 -28    6.58    3.45
   0  -1 -29    0.51    2.07
   0  -1 -30   -1.62    3.63
   0  -1 -31   -4.20    4.00
   0  -1 -32    3.05    2.57
   0   2   0  840.27   11.48
   0   2   0  711.38   15.70
   0   2  -1 2456.55   22.91
   0   2   1 2519.91   31.03
   0   2  -1 2366.03   29.30
   0   2   2  143.11    7.57
   0   2  -2  148.54    7.56
   0   2  -2  154.20    8.07
   0   2  -2  152.27    6.97
   0   2   2  157.85    7.59
   0  -2  -3   42.72    3.04
   0   2  -3   28.41    3.51
   0   2   3   24.88    3.51
   0   2  -3   30.35    3.63
   0   2   3   26.41    3.20
   0  -2  -4 2032.63   24.18
   0   2   4 1935.50   27.56
   0   2  -4 1994.93   30.00
   0   2   5  555.60   16.93
   0   2  -5  541.85   16.71
   0  -2  -5  438.77   12.79
   0   2  -5  568.42   16.87
   0   2   6    1.70    0.98
   0  -2  -6    1.56    1.12
   0   2  -6    2.24    1.34
   0   2   6    4.01    2.28
   0   2  -6    2.29    1.74
   0   2  -7  143.17    9.74
   0   2  -7  143.99    9.19
   0   2   7  153.69   10.32
   0  -2  -7  149.38    8.75
   0   2  -8   17.26    3.60
   0   2   8   16.33    3.35
   0   2   8   21.33    4.09
   0  -2  -8   23.44    3.84
   0   2  -8   18.66    4.18
   0   2  -9  829.62   24.67
   0   2   9  812.19   25.74
   0   2  -9  775.30   24.96
   0  -2  -9  792.88   22.87
   0  -2   9  818.56   25.52
   0   2  10  112.85    9.56
   0  -2 -10  127.03    9.73
   0   2  10  134.56   11.33
   0  -2  10  120.60   10.54
   0   2 -10  132.63   10.48
   0   2 -10  130.21   11.33
   0  -2 -11  166.74   11.73
   0  -2  11  183.45   13.63
   0   2  11  182.71   13.45
   0   2  11  143.03   11.00
   0   2 -11  160.30   12.52
   0   2 -11  183.01   12.94
   0  -2 -12  131.38   10.61
   0  -2  12  154.47   13.14
   0   2  12  104.76    9.73
   0   2 -12  141.04   11.21
   0   2  12  153.26   12.85
   0   2 -12  142.54   12.41
   0   2  13   55.61    8.52
   0  -2 -13   43.97    6.35
   0  -2  13   50.04    7.82
   0   2  13   40.23    6.19
   0   2 -13   60.56    7.65
   0   2 -13   57.51    8.47
   0  -2  14   53.52    8.64
   0   2  14   54.78    7.47
   0   2 -14   60.94    8.36
   0   2 -14   60.05    5.69
   0  -2 -14   43.84    7.00
   0   2 -14   44.01    7.80
   0   2  14   56.18    8.68
   0  -2 -15   11.46    3.54
   0   2 -15   18.05    3.43
   0   2  15   18.52    5.84
   0  -2  15   10.51    5.07
   0   2 -15   18.13    5.65
   0   2 -15   15.59    4.91
   0   2 -16   14.57    4.97
   0   2 -16    7.50    3.55
   0   2  16    9.78    4.69
   0  -2 -16    8.48    4.35
   0   2 -16    5.25    1.93
   0  -2  16    5.55    3.81
   0  -2 -17    3.74    2.17
   0   2 -17    1.75    1.22
   0  -2 -17    8.25    4.51
   0   2 -17    1.22    2.83
   0   2 -17    4.23    4.23
   0   2  17    1.19    1.94
   0  -2  17   -2.08    2.32
   0   2 -18   10.13    3.10
   0  -2 -18    7.04    2.52
   0   2  18   20.01    6.29
   0  -2 -18   16.24    4.29
   0   2 -18   10.72    4.90
   0  -2  18    5.51    3.59
   0  -2 -19   94.67    8.91
   0   2 -19   78.11   12.55
   0  -2  19   96.02   13.50
   0   2  19   79.94   12.21
   0  -2 -19   67.89   11.12
   0   2 -19  103.74    9.15
   0  -2 -20   35.06    6.02
   0  -2  20   21.95    6.81
   0   2 -20   35.27    5.57
   0   2 -20   30.28    8.23
   0   2  20   23.61    7.64
   0  -2 -20   22.05    6.49
   0   2 -21    1.31    3.15
   0  -2 -21    4.99    3.09
   0  -2 -21    1.83    2.81
   0   2  21    3.86    3.77
   0  -2  21   -0.48    1.90
   0  -2  22    9.98    5.55
   0  -2 -22   10.86    4.99
   0   2  22   18.53    6.92
   0   2 -22   20.06    7.43
   0  -2 -22   28.04    5.67
   0  -2  23    1.69    4.29
   0  -2 -23    7.44    4.37
   0  -2 -23    4.07    3.08
   0   2 -23   11.48    5.76
   0   2  23   12.66    5.78
   0   2  24    4.25    4.47
   0  -2 -24    1.32    3.05
   0   2 -24    0.72    4.34
   0  -2  24    4.76    4.15
   0  -2 -24    2.65    4.83
   0   2  25    3.70    3.48
   0  -2  25   -1.14    3.69
   0  -2 -25   -2.74    2.50
   0  -2 -25    0.15    2.72
   0  -2 -26   -0.33    2.97
   0  -2 -27    1.34    2.42
   0  -2 -28   -0.21    3.00
   0  -2 -29    0.11    2.54
   0  -2 -30    6.63    3.88
   0  -2 -31   -0.93    1.69
   0  -2 -32   -1.03    2.55
   0  -2 -33    2.94    2.02
   0   3   0   -0.92    1.05
   0   3   0   -0.75    1.30
   0   3   0   -2.88    1.75
   0   3   1  225.04   11.00
   0   3   1  255.25    7.50
   0   3   1  248.85   11.41
   0   3  -1  240.02   11.64
   0   3  -1  209.78   10.65
   0   3   2  154.43    9.57
   0   3   2  128.19    8.71
   0   3  -2  131.98    9.21
   0   3  -2  129.95    8.57
   0   3   3   72.54    6.65
   0   3  -3   63.20    6.03
   0   3   3   67.32    6.58
   0   3  -3   50.81    5.06
   0   3  -3   67.33    6.33
   0   3  -4   19.70    3.63
   0   3   4   13.12    3.28
   0   3  -4   14.54    3.07
   0  -3  -4   15.67    2.24
   0   3   4   16.33    3.08
   0   3  -5  672.67   20.74
   0   3   5  653.28   19.76
   0   3  -5  617.43   19.36
   0   3   5  615.01   20.08
   0   3   6   23.85    4.11
   0  -3  -6   41.88    4.22
   0   3  -6   31.89    4.83
   0   3  -6   34.60    5.41
   0   3   6   43.65    5.84
   0   3  -7   76.12    7.85
   0   3   7   57.68    6.59
   0  -3  -7   86.62    6.64
   0   3  -7   82.50    7.87
   0   3   7   69.21    7.20
   0   3   8  115.46    9.42
   0  -3  -8  151.28    9.27
   0   3  -8  133.11   10.30
   0   3   8  140.23   10.72
   0   3  -8  148.18   11.49
   0  -3  -9   11.55    2.92
   0   3   9   10.68    3.25
   0   3  -9   16.76    4.28
   0   3  -9   16.96    3.94
   0   3   9   12.00    2.85
   0   3  10  206.20   14.69
   0   3 -10  184.25   13.79
   0   3 -10  189.89   13.11
   0  -3 -10  185.61   11.60
   0   3 -11  134.03   12.52
   0   3 -11  136.72   11.69
   0  -3 -11  114.50    9.54
   0   3  11  135.03   12.77
   0   3  12   61.81    8.99
   0  -3  12   54.39    7.74
   0   3  12   32.74    5.66
   0   3 -12   61.54    8.15
   0  -3 -12   58.16    7.20
   0   3 -12   49.14    7.90
   0   3 -13   24.39    4.84
   0   3  13   23.05    4.88
   0  -3 -13   29.10    5.22
   0  -3  13   32.10    6.66
   0   3  13   32.88    7.17
   0   3 -13   47.18    7.96
   0   3  14    8.70    3.38
   0  -3  14    4.57    2.29
   0   3 -14    9.18    4.86
   0   3 -14    3.69    2.12
   0  -3 -14   10.09    2.95
   0   3  15   31.38    7.38
   0   3 -15   29.75    7.09
   0  -3  15   30.60    6.99
   0   3 -15   30.56    6.41
   0  -3 -15   33.61    6.25
   0   3 -16   -0.02    2.84
   0  -3 -16    3.88    2.33
   0   3  16   -3.41    3.21
   0  -3  16    2.25    3.71
   0   3 -16    0.52    2.17
   0  -3 -17    0.69    2.49
   0   3 -17    3.69    3.16
   0   3  17   -2.83    3.62
   0  -3  17    2.34    3.55
   0   3 -17    0.64    2.34
   0  -3 -18    1.83    2.74
   0   3  18    1.19    2.54
   0  -3  18    7.39    4.66
   0   3 -18    0.66    3.01
   0   3 -18    1.96    2.22
   0   3 -19   13.22    5.76
   0  -3 -19    9.91    4.43
   0  -3 -19   17.50    4.45
   0   3  19   17.41    6.15
   0  -3  19   16.19    6.52
   0   3 -19   18.70    7.05
   0   3 -20    7.36    3.73
   0  -3 -20   -2.17    1.69
   0  -3 -20    3.56    2.77
   0   3 -20   10.40    5.35
   0   3  20    0.60    3.15
   0  -3  20    2.04    2.63
   0  -3 -21   15.28    5.07
   0   3  21   10.10    4.63
   0  -3 -21   21.66    5.12
   0   3 -21   13.03    5.30
   0  -3  21   15.56    6.24
   0   3 -22    1.24    3.77
   0  -3  22   -0.23    3.19
   0  -3 -22    2.12    3.11
   0   3  22   -2.27    3.07
   0  -3 -23    1.95    2.39
   0   3  23    6.67    5.58
   0   3 -23    2.09    2.73
   0  -3  23   -0.34    3.31
   0  -3 -24   22.33    5.77
   0   3  24   27.70    9.00
   0  -3  24   19.84    7.87
   0  -3  25    6.76    5.50
   0  -3 -25    6.56    3.58
   0  -3 -26   16.84    5.68
   0  -3 -27    3.77    3.85
   0  -3 -28    4.46    4.05
   0  -3 -29    4.57    2.98
   0  -3 -30    0.63    2.78
   0  -3 -31    1.31    1.99
   0  -3 -32   -5.46    3.96
   0   4   0  678.01   21.99
   0   4   0  618.04   21.03
   0   4   0  673.20   15.21
   0   4   1  203.38   11.76
   0   4  -1  189.70   11.59
   0   4  -1  205.77   12.33
   0   4   1  221.70    8.22
   0   4   1  220.69   12.82
   0   4   2  197.40   12.32
   0   4   2  199.23   12.35
   0   4  -2  209.88   13.37
   0   4  -2  202.11   12.24
   0   4   3   -0.08    1.89
   0   4   3   -0.39    1.29
   0   4  -3    2.14    2.15
   0   4  -3    1.01    1.34
   0   4  -3    0.15    1.12
   0  -4  -4   64.28    4.18
   0   4  -4   56.27    6.39
   0   4   4   73.39    7.98
   0   4   4   69.89    7.59
   0   4  -4   67.24    7.11
   0   4  -4   60.45    6.96
   0   4  -5   67.45    7.34
   0   4  -5   78.21    7.88
   0   4   5   68.02    7.35
   0  -4  -5   66.51    4.74
   0   4   5   78.85    8.41
   0   4   6   51.62    7.11
   0   4  -6   58.32    6.91
   0   4   6   55.40    7.00
   0   4  -6   53.10    6.74
   0  -4  -6   55.96    4.84
   0   4   7    5.32    2.01
   0   4  -7   10.01    3.06
   0  -4  -7    7.76    2.09
   0   4  -7    8.60    2.70
   0   4   7   11.58    3.85
   0   4   8   81.25    8.48
   0   4  -8  116.24   10.96
   0  -4  -8  104.68    7.55
   0   4   8   89.12    9.55
   0   4  -8   97.93    9.77
   0   4  -9   59.81    7.99
   0   4   9   53.46    7.79
   0   4  -9   70.61    8.98
   0  -4  -9   40.57    5.08
   0   4   9   42.88    6.30
   0  -4 -10  109.89    8.89
   0   4 -10  147.02   12.64
   0   4  10  100.02    9.84
   0   4  10  160.06   13.33
   0   4 -10  150.62   13.39
   0   4 -11  457.91   23.59
   0   4  11  395.19   20.98
   0  -4 -11  411.27   17.67
   0   4 -11  403.06   21.43
   0   4 -12   21.01    6.78
   0   4  12   17.48    4.84
   0   4 -12   25.39    5.67
   0   4  12   20.49    5.19
   0  -4 -12   11.84    2.99
   0   4 -13   61.27    9.13
   0   4 -13   65.80    9.77
   0   4  13   49.82    8.15
   0  -4 -13   37.86    5.64
   0   4 -14    4.94    3.82
   0  -4 -14    5.29    2.92
   0  -4  14   -4.21    3.50
   0   4 -14    3.20    3.25
   0   4  14    0.26    2.28
   0  -4  15   32.01    7.79
   0   4 -15   18.94    5.25
   0   4  15   31.56    7.32
   0   4 -15   29.78    6.88
   0  -4  16   50.58    9.82
   0   4 -16   53.39   10.41
   0   4  16   55.52    9.80
   0   4 -16   48.26    8.80
   0   4  17   91.44   12.62
   0   4 -17  131.90   16.01
   0   4 -17   92.12   11.90
   0  -4  17  103.63   13.73
   0  -4  18   59.89   11.31
   0   4 -18   44.82   10.54
   0   4  18   42.30    9.52
   0   4 -18   48.62    9.84
   0   4  19   21.81    7.12
   0   4 -19   19.50    6.24
   0  -4  19   15.75    6.64
   0   4 -19   15.76    6.53
   0  -4  20    3.41    3.58
   0   4 -20    4.42    4.14
   0  -4 -20    3.22    2.91
   0   4 -20    3.66    3.03
   0   4  20   -0.81    2.69
   0  -4  21    3.61    4.04
   0  -4 -21   -2.56    2.53
   0   4 -21    0.87    3.86
   0   4  21    0.13    2.25
   0   4 -21    0.32    4.15
   0   4 -22    1.16    3.84
   0  -4  22   -0.73    3.02
   0  -4 -22    6.11    4.55
   0   4  22   -2.55    4.89
   0  -4  23    4.79    4.46
   0  -4 -23   -2.59    2.75
   0   4 -23   -3.75    3.40
   0   4  23   -1.99    2.51
   0   4  24   10.53    5.76
   0  -4  24   23.96    9.06
   0  -4 -24    9.96    4.18
   0  -4 -25    8.35    3.56
   0  -4 -26   -0.38    2.78
   0  -4 -27    1.47    3.14
   0  -4 -28    2.40    3.31
   0  -4 -29   -0.25    3.33
   0  -4 -30   -1.82    2.90
   0  -4 -31   -1.95    2.70
   0  -4 -32    3.93    3.95
   0   5   0    0.84    1.33
   0   5   0   -1.62    2.00
   0   5   0   -0.08    1.17
   0   5   1  641.02   15.86
   0   5  -1  626.82   24.18
   0   5  -1  601.89   23.19
   0   5  -1  670.35   18.93
   0   5   1  616.00   23.79
   0   5   2  104.12    9.99
   0   5  -2  120.64   10.70
   0   5  -2   88.06    7.62
   0   5   2  116.74   10.89
   0   5  -2  115.78   11.17
   0   5   3    1.02    1.45
   0   5  -3    3.47    2.74
   0   5   3    0.25    1.63
   0   5  -3    1.49    2.67
   0   5  -3    2.20    1.53
   0   5   4  227.56   15.48
   0   5  -4  239.52   15.32
   0   5  -4  205.52   14.39
   0   5   4  234.59   15.12
   0   5   5   17.37    4.26
   0   5   5   18.72    4.39
   0   5  -5   12.39    3.49
   0   5  -5   13.43    3.86
   0   5  -5   18.25    4.54
   0   5   6   57.86    8.16
   0   5  -6   44.18    6.47
   0   5   6   55.71    7.80
   0   5  -6   50.32    7.56
   0   5   7   28.71    5.40
   0   5  -7   28.95    5.72
   0   5  -7   30.33    5.96
   0   5   7   28.73    5.83
   0   5  -8    4.24    2.28
   0   5  -8    5.73    3.19
   0   5   8    3.24    2.80
   0   5   8    3.96    2.11
   0   5   9   10.82    3.20
   0   5  -9   15.77    4.42
   0   5  -9   14.18    4.69
   0   5   9   15.92    4.77
   0   5 -10   -0.62    1.86
   0   5 -10   -1.00    2.43
   0   5  10    1.25    1.94
   0   5  10    0.63    1.71
   0   5 -11    6.10    3.24
   0   5 -11    6.42    3.53
   0   5  11   -2.00    2.87
   0   5  11    0.44    1.53
   0   5 -12    9.23    4.14
   0   5  12    2.45    3.03
   0   5 -12    4.50    3.53
   0   5  13   -1.83    1.94
   0   5 -13   -1.23    3.25
   0   5 -13    2.52    2.68
   0   5 -14    5.78    2.76
   0   5  14    5.22    3.08
   0   5 -14    8.97    4.68
   0   5  15   13.41    4.99
   0   5 -15   20.88    6.51
   0   5 -15   24.00    7.05
   0   5 -16   47.37    9.24
   0  -5  16   41.63    8.93
   0   5  16   33.84    8.13
   0   5 -16   42.27    9.36
   0   5  17    3.63    2.61
   0  -5  17    2.48    2.47
   0   5 -17    9.80    6.23
   0   5 -17   -1.67    4.04
   0  -5  18   28.90    8.26
   0   5 -18   32.58    9.15
   0   5 -18   18.56    5.93
   0   5  18   24.95    7.61
   0   5 -19    0.98    2.89
   0   5 -19    0.98    3.56
   0   5  19    2.65    2.66
   0  -5  20    8.49    5.48
   0  -5 -20   11.83    4.48
   0   5 -20    2.97    3.68
   0   5 -20   12.42    5.95
   0   5  20   11.57    5.61
   0  -5 -21   17.21    4.15
   0  -5  21   12.32    6.72
   0   5  21   18.64    7.03
   0   5 -21    7.23    4.11
   0   5 -21   15.86    6.81
   0  -5 -22    2.31    2.92
   0   5 -22    0.74    3.83
   0  -5  22   -2.32    3.74
   0   5  22   -1.76    3.33
   0  -5  23    5.08    2.95
   0   5  23    5.04    4.22
   0  -5 -23    3.85    3.13
   0  -5 -24    6.34    2.94
   0  -5 -25   10.11    4.65
   0  -5 -26   -3.07    2.78
   0  -5 -27    3.90    2.97
   0  -5 -28   -3.91    2.67
   0  -5 -29   -3.08    2.95
   0  -5 -30   -1.98    3.18
   0  -5 -31    0.45    3.02
   0   6   0  715.98   27.81
   0   6   0  829.50   30.98
   0   6  -1    2.33    2.51
   0   6   1   -0.41    1.78
   0   6  -1    1.15    2.18
   0   6   1    2.72    1.55
   0   6   2    4.58    2.60
   0   6  -2   -2.01    2.11
   0   6  -2    8.30    4.35
   0   6   2    4.92    3.24
   0   6  -3  388.15   21.31
   0   6  -3  443.13   23.55
   0   6   3  437.61   22.35
   0   6  -3  468.81   19.87
   0   6   3  407.36   21.49
   0   6  -4    6.09    2.36
   0   6  -4    9.30    3.64
   0   6  -4    9.43    2.84
   0   6   4    5.15    2.12
   0   6   4   10.05    4.40
   0   6  -5    6.81    3.60
   0   6   5    3.30    2.93
   0   6  -5    5.41    2.42
   0   6   5   10.60    4.25
   0   6  -5    8.25    4.02
   0   6   6    3.52    3.75
   0   6  -6    1.17    2.34
   0   6  -6    1.35    1.14
   0   6   6    0.93    1.90
   0   6   7    6.98    3.32
   0   6  -7    7.99    3.18
   0   6   7    7.14    3.72
   0   6  -7    8.25    2.74
   0   6   8    5.00    3.15
   0   6  -8    5.64    3.54
   0   6  -8   -0.76    2.14
   0   6   8   -1.41    3.17
   0   6   9   62.48    9.92
   0   6  -9   61.72    8.97
   0   6  -9   57.87    9.12
   0   6   9   60.30    8.97
   0   6  10   25.93    5.88
   0   6 -10   21.55    5.35
   0   6  10   23.82    6.29
   0   6 -10   30.56    7.24
   0   6  11   26.27    6.13
   0   6 -11   20.54    5.59
   0   6 -11   22.48    5.97
   0   6 -12    3.23    2.71
   0   6  12    1.52    2.69
   0   6 -12    1.55    2.47
   0   6  13    9.67    4.24
   0   6 -13    3.94    3.68
   0   6 -13    7.37    4.11
   0   6 -14    6.98    4.95
   0   6  14    5.44    3.38
   0   6 -14    1.32    2.52
   0   6 -15    1.98    3.04
   0   6  15    4.98    4.78
   0   6 -15   -4.55    3.75
   0   6 -16   15.50    5.87
   0   6 -16   21.17    6.86
   0   6  16   17.72    5.89
   0   6  17    6.98    4.76
   0   6 -17    4.39    4.44
   0   6 -17   13.19    5.93
   0   6 -18    2.73    3.75
   0   6  18    4.84    4.52
   0   6 -18   -1.42    4.55
   0  -6  18   11.35    4.89
   0   6 -19   11.76    5.88
   0   6 -19    3.70    3.76
   0  -6  19    8.98    5.51
   0   6  19    5.77    4.89
   0   6 -20   -4.55    5.05
   0   6 -20    0.17    2.99
   0  -6 -20    5.28    3.19
   0  -6  20   -1.24    3.24
   0   6  20    4.37    4.14
   0  -6 -21    2.49    2.60
   0   6 -21    2.81    3.44
   0  -6  21   -0.08    3.23
   0   6  21   10.02    6.35
   0   6 -21   -1.32    4.52
   0   6 -22    5.05    3.74
   0  -6 -22    4.34    2.81
   0  -6  22    8.24    5.86
   0   6  22    4.19    4.72
   0  -6 -23   -2.90    2.28
   0  -6 -24   -0.77    2.62
   0  -6 -25    3.03    3.66
   0  -6 -26    8.32    4.64
   0  -6 -27    2.59    3.59
   0  -6 -28    6.33    3.73
   0  -6 -29   -0.43    2.54
   0  -6 -30    0.64    2.41
   0   7   0    3.72    3.46
   0   7   0    1.61    2.19
   0   7  -1   57.67    9.60
   0   7  -1   63.24    9.23
   0   7   1   53.31    9.02
   0   7   1   50.77    8.53
   0   7  -2  105.26   12.75
   0   7   2  118.27   12.88
   0   7  -2  113.83   12.56
   0   7   2  104.33   12.22
   0   7   3  141.57   14.04
   0   7   3  140.59   13.89
   0   7  -3  144.69   14.36
   0   7  -3  139.46   14.83
   0   7  -4    4.05    2.42
   0   7   4    6.29    4.08
   0   7  -4    2.32    2.33
   0   7   4    4.57    3.06
   0   7  -5   11.75    4.58
   0   7  -5    8.03    3.31
   0   7   5   12.03    4.59
   0   7   5    8.31    3.99
   0   7   6   26.57    6.84
   0   7   6   35.82    7.57
   0   7  -6   18.42    5.20
   0   7   7    2.05    3.41
   0   7  -7   -1.88    3.70
   0   7   7    2.24    1.79
   0   7  -8    7.29    4.05
   0   7   8   11.61    5.52
   0   7   8    3.71    2.75
   0   7   9  113.19   12.66
   0   7  -9  119.36   12.63
   0   7   9   99.28   13.82
   0   7  -9  105.12   13.17
   0   7 -10   93.19   13.08
   0   7  10   82.02   12.66
   0   7 -10   93.90   11.64
   0   7  11   -1.72    2.40
   0   7 -11    4.11    2.60
   0   7 -11   -1.61    2.47
   0   7  12    7.00    4.20
   0   7 -12    0.18    2.61
   0   7 -12    2.42    2.12
   0   7 -13   81.40   12.55
   0   7  13   63.42   11.42
   0   7 -13   45.01    9.24
   0   7  14    3.50    2.57
   0   7 -14    2.02    1.67
   0   7 -14    2.58    4.85
   0   7 -15    2.82    2.22
   0   7 -15    5.11    4.44
   0   7  15    9.80    4.36
   0   7 -16   11.35    6.05
   0   7 -16    4.02    3.98
   0   7  16    6.83    4.36
   0   7  17   27.53    8.66
   0   7 -17   31.66    9.19
   0   7 -17   22.66    7.35
   0  -7  18    2.28    4.15
   0   7  18   -0.44    3.29
   0   7 -18   -3.87    3.48
   0   7 -18    1.11    2.40
   0   7 -19    8.94    5.13
   0   7  19   -2.66    4.37
   0   7 -19   -6.90    5.35
   0  -7  19    9.29    5.22
   0   7 -20   18.05    7.60
   0  -7 -20    5.71    2.83
   0   7 -20    8.30    6.20
   0  -7  20   10.39    6.14
   0   7  20    6.92    2.46
   0  -7 -21    7.49    4.02
   0  -7 -22   -2.52    2.49
   0  -7 -23   -1.44    2.43
   0  -7 -24   10.76    3.96
   0  -7 -25   -1.41    2.54
   0  -7 -26   -3.56    3.17
   0  -7 -27    4.22    3.32
   0  -7 -28    4.51    3.93
   0  -7 -29   -3.70    2.66
   0   8   0   82.32   12.16
   0   8   0   94.41   12.64
   0   8  -1    1.84    2.85
   0   8  -1   -2.16    3.21
   0   8   1   -1.68    2.51
   0   8   1    4.65    2.67
   0   8   2   47.08    9.25
   0   8   2   57.80    9.95
   0   8  -2   80.08   11.58
   0   8  -2   63.22   10.67
   0   8   3   18.03    6.14
   0   8  -3   13.97    5.22
   0   8  -3   23.44    7.13
   0   8   3   18.07    6.10
   0   8   4    5.52    3.39
   0   8  -4    5.77    4.19
   0   8  -4    1.21    2.55
   0   8   4    6.88    4.20
   0   8  -5   33.07    7.87
   0   8  -5   31.21    7.43
   0   8   5   23.14    6.49
   0   8   5   29.03    7.27
   0   8   6    6.76    3.62
   0   8  -6   16.22    6.16
   0   8   6   17.99    5.85
   0   8   7   62.31   10.79
   0   8  -7   56.47    9.87
   0   8   7   54.90    9.38
   0   8   8  167.98   16.80
   0   8  -8  152.61   17.09
   0   8   8  151.88   17.33
   0   8   9    1.15    3.02
   0   8  -9    5.04    4.05
   0   8 -10   68.27   11.90
   0   8  10   69.79   12.53
   0   8 -11   36.51    8.99
   0   8  11   25.22    7.07
   0   8  12    6.41    2.40
   0   8 -12    4.74    3.66
   0   8  13   -0.95    3.49
   0   8 -13    1.44    2.57
   0   8  14   42.50   10.66
   0   8 -14   41.97   10.08
   0   8 -15    6.18    5.28
   0   8  15   -1.30    3.30
   0   8  16   19.04    6.92
   0   8 -16   11.22    5.39
   0   8  17   10.59    6.11
   0   8 -17   18.09    7.96
   0   8  18    6.17    4.80
   0   8 -18   20.20    8.03
   0  -8 -20   16.91    4.93
   0  -8 -21    7.45    3.28
   0  -8 -22   -2.59    2.01
   0  -8 -23    3.07    3.29
   0  -8 -24    2.97    2.97
   0  -8 -25    8.54    4.61
   0  -8 -26    3.71    3.04
   0  -8 -27    3.02    2.81
   0  -8 -28    4.28    3.81
   0   9   0   -2.32    5.29
   0   9   0    5.71    4.36
   0   9  -1   11.85    5.48
   0   9   1   15.04    6.12
   0   9   1    6.89    4.64
   0   9  -1    9.79    5.26
   0   9  -2   23.22    7.46
   0   9   2   22.57    7.25
   0   9  -2   11.47    5.36
   0   9   2   13.73    5.01
   0   9   3    9.21    4.65
   0   9  -3    9.20    5.17
   0   9   3    7.48    3.28
   0   9  -3   15.78    6.56
   0   9   4    1.46    3.36
   0   9  -4    5.22    3.66
   0   9   4    8.09    4.91
   0   9  -4    4.31    3.86
   0   9  -5   57.76   10.67
   0   9   5   43.54    9.26
   0   9  -5   69.68   12.03
   0   9   5   70.25   12.14
   0   9  -6   11.06    5.30
   0   9   6   12.45    5.46
   0   9   6   14.69    5.66
   0   9  -7   20.32    6.71
   0   9   7   10.33    4.42
   0   9   8    1.56    2.21
   0   9  -8   -1.90    4.50
   0   9   9    9.36    5.88
   0   9  -9   20.85    7.03
   0   9 -10   29.71    8.68
   0   9  10   23.85    8.15
   0   9 -11    5.11    3.06
   0   9  11    0.22    4.40
   0   9  12    4.51    4.52
   0   9 -12    4.96    2.83
   0   9 -13    6.05    3.56
   0   9  13    6.33    4.79
   0   9  14    3.26    3.61
   0   9 -14    6.05    5.38
   0   9  15   10.48    6.20
   0   9 -15    7.32    4.07
   0   9  16    5.72    5.57
   0  -9 -19   13.12    4.80
   0  -9 -20    7.92    3.63
   0  -9 -21    5.08    3.27
   0  -9 -22    5.79    2.57
   0  -9 -23    9.20    4.26
   0  -9 -24    2.69    2.87
   0  -9 -25    7.99    3.98
   0  -9 -26   -3.24    3.59
   0  10   0   25.50    8.29
   0  10   0   19.70    7.18
   0  10   1    3.97    3.81
   0  10   1   -3.21    3.66
   0  10  -1    1.66    2.75
   0  10  -1    2.25    3.30
   0  10   2    6.20    4.37
   0  10  -2   -0.94    3.24
   0  10  -2    8.47    5.43
   0  10   2    6.34    4.57
   0  10   3    3.85    3.71
   0  10  -3    3.79    3.94
   0  10  -3    1.84    4.46
   0  10   3   -0.48    2.96
   0  10  -4    2.96    3.07
   0  10  -4    2.77    3.14
   0  10   4    3.49    2.74
   0  10   4   11.40    5.50
   0  10   5    2.36    2.01
   0  10   5   -2.47    3.10
   0  10  -5    3.45    3.93
   0  10  -5    1.75    2.29
   0  10   6   13.01    5.80
   0  10  -6   11.11    5.21
   0  10  -7   -2.42    2.93
   0  10   7   -5.13    4.97
   0  10  -8    2.06    3.59
   0  10   8   -1.76    2.89
   0  10  -9   -2.62    2.84
   0  10   9    0.89    2.66
   0  10  10   -0.25    2.28
   0  10 -10    5.25    5.81
   0  10  11   28.34    9.28
   0  10 -11   24.10    7.95
   0  10  12   -1.26    3.23
   0 -10 -18    7.90    2.76
   0 -10 -19    6.57    3.57
   0 -10 -20   -1.30    2.08
   0 -10 -21   -0.09    2.28
   0 -10 -22    2.20    2.45
   0 -10 -23    8.07    3.84
   0 -10 -24    1.88    3.01
   0 -10 -25    0.09    2.57
   0  11   0   -2.05    4.75
   0  11   0    1.02    2.85
   0  11  -1    4.23    5.17
   0  11   1   -2.39    3.02
   0  11   1    1.75    4.49
   0  11  -1   -3.43    4.32
   0  11   2    3.02    3.15
   0  11   2    3.11    2.77
   0  11  -2    0.26    2.87
   0  11   3    6.89    4.49
   0  11  -3    2.39    2.62
   0  11  -3   -1.48    3.22
   0  11   3    9.63    4.87
   0  11   4   -2.86    2.89
   0  11  -4    0.83    2.44
   0  11  -5    1.35    3.00
   0  11   5   -1.88    2.84
   0  11   6   -0.97    2.99
   0  11  -6    4.63    3.69
   1   0 -28    1.19    2.21
   1   0 -27    4.27    3.01
   1   0 -26   -3.33    2.66
  -1   0  26   -3.94    4.28
   1   0 -25   68.28   13.90
   1   0 -25   59.51    8.50
  -1   0  25   54.00   11.94
   1   0 -24    1.46    2.30
   1   0 -24   -1.16    2.75
  -1   0  24   -6.93    5.28
   1   0 -23    5.73    5.39
  -1   0  23    5.58    5.03
   1   0 -23    3.75    2.54
   1   0 -22   -3.66    3.60
   1   0 -22   -0.02    1.66
  -1   0  22    0.17    2.56
   1   0 -21    3.41    3.16
  -1   0  21    1.36    2.39
   1   0 -21    1.44    2.03
  -1   0  20   -2.24    2.56
   1   0 -20   -0.55    4.20
   1   0 -20    4.87    2.80
  -1   0  19   34.31    7.90
   1   0 -19   37.51    8.72
   1   0 -19   39.07    6.13
   1   0 -18    0.67    2.74
  -1   0  18    1.95    2.12
   1   0 -18   -0.05    1.62
  -1   0  17   30.06    6.75
   1   0 -17   25.13    6.33
   1   0 -17   30.68    4.93
  -1   0  16   -1.83    2.23
   1   0 -16    2.49    2.44
   1   0 -16    0.28    1.27
  -1   0  15  104.59   11.61
   1   0 -15   87.67    9.90
   1   0 -14   -1.23    3.50
  -1   0  14    1.97    2.19
  -1   0  13    0.52    2.33
   1   0 -13    2.22    1.75
  -1   0  12    2.95    2.86
   1   0 -12    0.22    2.27
  -1   0  11  105.35   10.06
   1   0 -11   99.24    9.20
  -1   0  10    1.11    2.78
   1   0 -10   -0.33    1.37
   1   0  -9  639.38   20.96
  -1   0   9  616.27   21.21
   1   0  -9  657.79   18.05
  -1   0   8    1.34    1.42
   1   0  -8   -0.44    1.11
   1   0  -8    1.00    1.26
   1   0  -7  512.75   13.50
   1   0  -7  655.43   18.99
  -1   0   7  625.35   18.61
   1   0  -6    0.72    0.73
  -1   0   6    0.04    0.56
  -1   0   6    1.06    1.77
   1   0  -6   -0.06    2.17
  -1   0   5   45.23    4.48
   1   0  -5   42.33    4.22
  -1   0   5   55.37    3.62
   1   0  -4    4.03    0.78
   1   0  -4    1.71    1.49
  -1   0   4    1.92    0.61
  -1   0   4    0.71    0.89
  -1   0   3  150.99    6.54
  -1   0   3  150.71    4.68
   1   0  -3  150.76    6.25
  -1   0  -2    4.44    1.02
  -1   0  -2    5.09    1.02
   1   0   3   48.71    3.29
  -1   0  -3   44.11    3.69
  -1   0  -3   56.45    3.32
   1   0   4    0.25    0.69
  -1   0  -4   -0.39    0.99
  -1   0  -4   -0.71    0.66
   1   0   5 6777.78   50.09
  -1   0  -5 6656.76   52.92
  -1   0  -5 6784.77   42.94
   1   0   6    1.69    1.20
  -1   0  -6    0.28    1.21
  -1   0  -6   -0.38    0.74
  -1   0  -7  820.99   20.93
   1   0   7  847.34   21.11
  -1   0  -8   -0.58    1.00
   1   0   8   -0.24    1.13
  -1   0  -8    2.79    1.94
  -1   0  -9 1220.60   28.82
   1   0   9 1273.75   29.43
  -1   0 -10   -1.43    1.36
   1   0  10    1.85    2.58
  -1   0 -10    4.15    3.21
  -1   0 -11 1445.43   35.69
   1   0  11 1549.43   36.38
  -1   0 -12   -0.34    1.42
   1   0  12   -1.04    2.45
  -1   0 -12   -1.02    1.15
  -1   0 -13   48.33    6.08
  -1   0 -13   50.01    7.12
  -1   0 -13   39.79    4.68
   1   0  13   52.77    7.59
   1   0  14    1.46    2.66
  -1   0 -14    1.12    1.47
  -1   0 -14   -1.75    1.91
  -1   0 -15  118.66   13.03
  -1   0 -15   93.10    7.73
   1   0  15  111.48   11.50
  -1   0 -16    0.17    1.27
  -1   0 -16    1.30    2.39
   1   0  16   -2.52    2.28
  -1   0 -17  223.95   19.04
   1   0  17  210.25   17.39
  -1   0 -17  252.41   14.01
   1   0  18    0.22    2.20
  -1   0 -18   -3.88    3.10
  -1   0 -18    0.44    1.71
   1   0  19    0.14    1.95
  -1   0 -19   -1.48    2.48
  -1   0 -19    3.16    3.74
  -1   0 -20   -2.22    2.22
   1   0  20   -1.74    2.71
  -1   0 -20   -1.43    2.68
  -1   0 -21   34.32    8.43
   1   0  21   26.53    7.38
  -1   0 -21   39.93    6.32
  -1   0 -22   -0.38    2.16
   1   0  22   -2.60    4.01
  -1   0 -22   -3.30    3.42
  -1   0 -23    0.29    1.76
  -1   0 -23   -2.61    3.65
  -1   0 -24   -1.78    2.09
  -1   0 -24   -0.82    3.06
  -1   0 -25   -2.77    3.06
  -1   0 -26    2.43    1.81
  -1   0 -27    6.65    2.97
  -1   0 -28   -3.16    2.63
  -1   0 -29    1.27    2.22
  -1   0 -30    0.25    2.20
   1  -1 -32    4.34    2.81
   1  -1 -31    5.11    2.96
   1  -1 -30    0.98    1.60
   1  -1 -29   11.41    4.31
   1  -1 -28   -0.91    1.96
   1  -1 -27   -0.62    1.86
  -1   1  26    7.46    5.71
   1  -1 -26    0.17    3.13
   1  -1 -25    3.77    2.80
  -1  -1  25    6.00    5.25
   1  -1 -25   11.59    6.16
   1   1 -25   14.89    6.24
  -1   1  25    6.98    5.89
   1   1 -24    0.58    2.39
   1  -1 -24    9.18    3.55
   1   1 -24    0.43    2.40
  -1   1  24    3.17    3.80
   1  -1 -24   11.67    5.60
  -1  -1  24   12.45    6.90
   1  -1 -23    4.29    4.45
  -1   1  23    6.28    4.26
   1   1 -23    4.87    4.25
  -1  -1  23    3.34    4.10
   1  -1 -23    6.66    3.41
   1   1 -23    5.58    3.13
  -1  -1  22    8.37    5.65
   1   1 -22   18.83    5.91
   1  -1 -22    7.64    2.98
   1   1 -22   10.20    3.70
  -1   1  22    3.84    2.49
   1  -1 -22   19.62    7.02
   1   1 -21    5.74    3.33
   1   1 -21    0.80    1.95
   1  -1 -21    2.24    3.36
   1  -1 -21    1.07    3.23
  -1  -1  21    1.19    2.77
  -1   1  21    2.41    3.98
  -1   1  20   19.57    6.26
   1  -1 -20   30.99    8.25
   1   1 -20   38.82    9.43
   1  -1 -20   40.59    6.40
   1   1 -20   21.95    4.56
  -1  -1  20   26.54    7.63
   1  -1 -19  117.09   14.80
   1   1 -19   95.39    8.96
  -1  -1  19  111.17   14.14
   1   1 -19  129.78   15.36
   1  -1 -19  141.91   10.97
  -1   1  19  114.94   14.22
   1   1 -18    5.73    2.30
   1   1 -18   -2.00    3.76
  -1   1  18   -1.30    3.32
  -1  -1  18    9.63    5.17
   1  -1 -18    5.91    4.02
   1   1 -17    7.74    3.76
   1   1 -17   13.89    3.15
   1  -1 -17   10.30    4.11
  -1   1  17   12.42    4.44
  -1  -1  17   17.49    5.96
   1   1 -16  135.93    9.36
   1   1 -16  195.72   16.78
  -1   1  16  182.42   16.02
  -1  -1  16  201.33   17.13
   1  -1 -16  164.31   14.20
  -1  -1  15  166.98   14.99
   1   1 -15  141.58   13.32
   1   1 -15  173.62    9.93
  -1   1  15  155.91   14.09
   1   1 -15  192.48   13.95
   1  -1 -15  159.64   13.87
   1   1 -14  136.85   12.11
  -1   1  14  156.80   13.79
   1  -1 -14  151.54   12.96
   1   1 -14  162.53    9.09
   1   1 -14  175.30   12.84
  -1  -1  14  157.47   14.21
   1   1 -13    7.01    2.72
   1   1 -13    3.29    1.65
   1  -1 -13    4.30    2.96
  -1  -1  13    5.12    4.01
  -1   1  13    4.51    2.86
   1   1 -12   33.50    5.33
  -1   1  12   28.01    5.21
   1   1 -12   28.65    5.12
   1  -1 -12   28.34    5.21
  -1  -1  12   20.93    4.77
   1   1 -11   89.99    7.62
  -1  -1  11   85.06    9.04
  -1   1  11   91.04    9.48
   1   1 -11   75.32    7.99
   1  -1 -11   97.49    9.11
  -1  -1  10  175.56   12.28
   1   1 -10  170.85   11.51
   1   1 -10  183.80   10.74
   1  -1 -10  185.53   12.02
  -1   1  10  174.53   12.22
   1  -1  -9   15.15    3.96
   1   1  -9   12.57    2.73
  -1   1   9   11.15    3.01
   1   1  -9   14.21    3.41
  -1  -1   9   14.02    3.76
   1   1  -8   -0.42    1.45
   1  -1  -8    1.17    1.75
  -1   1   8    1.08    1.31
  -1  -1   8    2.14    1.93
   1   1  -8    3.31    1.53
  -1  -1   7    6.57    1.05
  -1   1   7    5.45    1.71
   1   1  -7   11.79    2.45
   1  -1  -7    5.78    2.05
  -1   1   7    6.23    2.16
  -1  -1   7    3.53    1.86
   1   1  -7    6.18    1.89
  -1   1   6  307.02   10.54
   1   1  -6  307.15   12.45
  -1  -1   6  295.23   12.45
   1  -1  -6  313.92   12.33
  -1   1   6  286.15   12.18
  -1   1   5  542.39   15.59
  -1   1   5  603.57   14.27
   1   1  -5  554.84   13.83
   1  -1  -5  567.57   14.77
   1   1  -5  583.37   16.10
   1   1  -4 1785.15   23.58
   1   1  -4 1753.74   25.85
  -1   1   3 1485.97   22.35
   1   1  -3 1475.93   19.49
  -1   1   3 1488.16   19.64
  -1   1   2  605.38   13.27
   1   1  -2  582.52   11.82
  -1  -1   2  593.13    8.50
   1   1  -2  626.17   11.74
  -1   1   2  537.47   10.77
  -1   1   1  967.35   14.88
  -1   1  -1   50.48    3.48
  -1   1  -1   50.35    3.31
  -1  -1  -1   42.86    2.99
  -1   1  -1   49.41    3.58
  -1   1  -1   50.51    2.96
   1   1   1   41.94    3.31
   1   1   1   49.69    3.22
  -1   1  -2 6331.15   29.53
   1   1   2 6138.52   37.15
  -1  -1  -2 6296.91   30.18
   1   1   2 6204.20   42.42
  -1   1  -2 6098.99   41.63
  -1   1  -3  297.35   10.01
  -1  -1  -3  375.96    9.24
  -1   1  -3  378.67   11.51
   1   1   3  273.38    9.91
  -1   1  -3  410.71    7.81
   1   1   3  318.03    9.75
  -1   1  -4 1256.24   23.05
  -1  -1  -4 1211.79   18.82
   1   1   4 1335.88   21.72
  -1   1  -4 1274.36   22.91
  -1   1  -5 1074.46   13.60
  -1   1  -5  948.93   20.91
   1   1   5  720.81   17.19
  -1   1  -5  920.95   19.88
  -1   1  -6  372.24   13.61
  -1   1  -6  414.43    8.96
   1   1   6  396.19   13.60
   1  -1   6  402.57   13.87
  -1   1  -6  375.04   14.18
  -1  -1  -6  411.93   13.87
   1  -1   7  108.19    7.96
  -1   1  -7   96.99    7.56
  -1  -1  -7  111.37    7.93
  -1   1  -7  112.32    8.44
   1   1   7   97.65    7.24
  -1   1  -7   99.57    4.74
  -1   1  -8   16.28    3.82
  -1   1  -8   15.43    2.01
   1  -1   8   18.55    3.53
  -1   1  -8   23.07    4.25
   1   1   8   17.89    3.46
  -1  -1  -8   17.87    3.70
  -1  -1  -9    0.70    1.92
  -1   1  -9    4.15    2.41
   1  -1   9    2.53    2.00
   1   1   9    4.16    2.08
  -1   1  -9    4.47    2.28
  -1   1  -9    2.95    1.10
   1   1  10   49.83    6.49
  -1   1 -10   47.01    4.19
  -1  -1 -10   52.33    6.66
  -1   1 -10   67.26    7.83
  -1   1 -10   55.02    7.09
   1  -1  10   60.96    7.36
  -1  -1 -11  101.50    6.72
   1   1  11   90.28    8.93
  -1   1 -11  100.76    9.63
  -1  -1 -11   88.67    9.33
   1  -1  11   91.01    9.33
  -1   1 -11  101.21    6.49
  -1   1 -11   87.75    9.18
  -1  -1 -12  135.30    8.12
   1   1  12  132.31   11.50
  -1   1 -12  127.28   11.76
   1  -1  12  140.87   12.24
  -1  -1 -12  137.55   11.35
   1   1  13   87.45    9.71
  -1   1 -13   98.38    7.27
  -1  -1 -13   64.85    5.93
  -1  -1 -13   62.27    7.15
  -1  -1 -13   81.38    9.44
   1  -1  13   82.90    9.71
  -1   1 -13   77.59    9.47
  -1   1 -14   14.02    4.14
  -1  -1 -14   15.01    4.57
   1   1  14   14.79    4.42
  -1  -1 -14   16.56    3.44
   1  -1  14   14.06    4.19
  -1  -1 -14   14.07    3.50
  -1   1 -14    9.15    2.35
  -1  -1 -15  152.36    9.58
  -1  -1 -15  154.93   14.22
  -1   1 -15  152.55   14.74
   1   1  15  148.47   13.62
   1  -1  15  150.80   13.97
  -1   1 -15  112.31    8.50
   1   1  16    0.25    2.30
   1  -1  16   -0.99    2.06
  -1   1 -16    1.11    1.57
  -1  -1 -16   -0.19    1.71
  -1  -1 -16   -2.76    2.10
  -1   1 -16    1.17    3.06
  -1  -1 -17   -2.55    2.22
   1  -1  17    3.40    3.15
  -1   1 -17    1.73    1.73
  -1   1 -17    3.74    3.67
  -1  -1 -17    0.91    2.01
   1   1  17   -3.40    2.86
  -1  -1 -18   40.05    5.73
  -1  -1 -18   34.88    7.98
   1  -1  18   19.22    6.15
  -1   1 -18   26.44    4.78
   1   1  18   26.26    6.38
  -1   1 -18   39.41    8.80
  -1   1 -19    3.21    2.22
   1   1  19   -1.69    3.62
  -1  -1 -19    0.32    1.96
  -1  -1 -19   -1.42    4.11
   1  -1  19   -1.22    2.27
  -1   1 -20   31.29    8.55
  -1  -1 -20   37.71    5.98
   1   1  20   18.00    5.34
  -1  -1 -20   28.50    8.09
  -1   1 -20   23.00    4.92
   1  -1  20   28.46    7.03
  -1  -1 -21    9.85    3.45
  -1  -1 -21    6.27    2.95
  -1   1 -21    4.76    1.87
   1   1  21    9.31    4.83
   1  -1  21   11.16    5.32
  -1   1 -21    5.06    4.30
  -1   1 -22   -0.99    1.64
  -1   1 -22    1.22    3.33
  -1  -1 -22    0.84    2.02
  -1  -1 -22   -4.33    3.53
   1  -1  22   -1.96    3.28
  -1  -1 -23   -1.33    2.29
  -1   1 -23   -0.15    2.91
  -1  -1 -23   -0.28    3.99
  -1   1 -23   -1.05    2.29
  -1   1 -24    0.27    2.88
  -1  -1 -24   -0.87    2.35
  -1  -1 -24    6.04    4.39
  -1  -1 -25    2.73    2.21
  -1   1 -25   -0.04    2.09
  -1  -1 -26    0.16    2.14
  -1   1 -26    1.32    2.65
  -1   1 -27   12.73    4.57
  -1  -1 -27   14.03    5.00
  -1  -1 -28   -5.28    3.27
  -1  -1 -29   -1.55    2.68
  -1  -1 -30    1.80    1.99
  -1  -1 -31    0.09    2.17
  -1  -1 -32    3.29    2.94
  -1  -1 -33    7.59    4.30
   1  -2 -33    8.26    4.46
   1  -2 -32    0.95    1.71
   1  -2 -31   -3.39    2.79
   1  -2 -30   -0.78    2.07
   1  -2 -29    8.58    4.16
   1  -2 -28   -0.53    2.28
   1  -2 -27    3.43    3.58
   1  -2 -26   -1.99    2.63
  -1  -2  25    1.60    3.45
   1  -2 -25    6.85    3.96
   1  -2 -25    3.12    2.83
  -1   2  25   -5.51    4.42
   1  -2 -24    3.06    4.35
   1   2 -24    6.68    5.16
   1  -2 -24    3.10    3.02
  -1  -2  24    7.54    5.38
  -1   2  24    1.94    2.93
   1  -2 -23    2.02    2.74
  -1  -2  23    8.54    5.98
  -1   2  23    7.40    4.97
   1  -2 -23   10.03    5.61
   1   2 -23    0.29    3.03
  -1   2  22   10.24    5.87
   1   2 -22    7.16    4.30
  -1  -2  22    7.35    4.02
   1  -2 -22   10.71    3.79
   1  -2 -22    6.28    4.33
  -1   2  21   -0.06    2.07
  -1  -2  21   -1.75    2.47
   1   2 -21    0.48    3.60
   1  -2 -21   -1.96    2.29
   1  -2 -21   -0.90    2.77
   1   2 -20   28.87    7.73
   1  -2 -20   47.70    6.69
  -1  -2  20   48.98   10.67
   1  -2 -20   33.46    8.25
  -1   2  20   27.81    7.59
  -1  -2  19    2.36    3.49
   1   2 -19    0.12    2.42
   1  -2 -19   -1.71    3.28
  -1   2  19    3.50    3.99
   1   2 -18   81.35    7.83
  -1  -2  18   68.93   11.18
  -1   2  18   83.81   12.51
   1   2 -18   70.59   10.05
   1   2 -18   69.20   10.95
   1  -2 -18   58.04    9.11
   1   2 -17    7.40    2.90
   1   2 -17    7.33    2.40
   1  -2 -17    9.37    2.96
  -1   2  17   11.30    5.13
  -1  -2  17    6.04    4.11
   1   2 -17   10.56    4.10
  -1  -2  16   65.98   10.31
   1   2 -16   55.41    9.36
  -1   2  16   59.81    9.62
   1   2 -16   72.15    6.70
   1  -2 -16   67.48    9.74
   1   2 -16   64.61    8.84
  -1  -2  15   64.44    9.78
  -1   2  15   65.74   10.14
   1  -2 -15   53.83    7.88
   1   2 -15   72.50    6.32
   1   2 -15   67.17   10.17
   1   2 -15   61.80    8.46
  -1   2  14   21.91    6.26
   1   2 -14   16.24    4.59
   1   2 -14   19.95    4.39
  -1  -2  14   17.48    4.56
   1  -2 -14   16.95    4.37
   1   2 -13  269.00   17.86
  -1   2  13  257.04   17.19
   1   2 -13  272.79   16.13
  -1  -2  13  261.53   17.28
   1  -2 -13  260.12   16.37
  -1   2  13  286.63   15.56
  -1  -2  12  253.22   16.62
   1   2 -12  278.22   16.74
  -1   2  12  276.86   17.25
   1  -2 -12  308.84   17.03
   1   2 -12  302.83   16.34
  -1   2  12  345.26   16.50
  -1   2  11  121.50   11.01
  -1  -2  11  118.34   11.00
  -1   2  11   98.53    8.68
   1   2 -11  102.05    9.77
   1   2 -11  123.44    9.99
   1  -2 -11  127.79   10.77
   1   2 -10  223.99   12.72
   1   2 -10  213.72   13.30
   1  -2 -10  250.07   14.18
  -1  -2  10  227.83   14.36
  -1   2  10  222.46   14.46
   1  -2  -9   63.20    6.92
  -1   2   9   39.27    4.56
   1   2  -9   48.84    6.01
  -1   2   9   54.87    6.71
  -1  -2   9   60.96    7.22
   1   2  -9   52.63    6.01
   1  -2  -8   79.08    6.87
   1   2  -8   83.42    7.18
   1   2  -8   67.35    6.61
  -1   2   8   71.01    7.43
  -1   2   7  128.87    9.65
   1   2  -7  139.43    8.87
   1   2  -7  113.99    8.26
  -1   2   7  129.94    8.07
   1  -2  -7  147.96    9.06
   1   2  -6   40.95    5.01
  -1   2   6   39.37    5.13
  -1   2   6   23.86    3.03
  -1   2   6   37.46    4.35
   1  -2  -6   40.81    4.53
   1   2  -6   37.66    4.54
   1   2  -5  153.55    8.65
  -1   2   5  149.05    8.01
  -1   2   5  146.42    9.17
  -1   2   5   97.97    5.64
   1   2  -5  152.75    8.73
   1  -2  -5   99.87    6.31
  -1   2   4  397.38   13.77
   1   2  -4  416.68   13.41
   1   2  -4  291.57   11.25
  -1   2   4  409.67   12.92
  -1  -2   4  430.46    7.94
  -1   2   4  306.31    9.76
  -1   2   3    3.85    1.27
  -1  -2   3    7.24    1.21
   1   2  -3    2.94    1.40
  -1   2   3    3.92    1.64
  -1   2   3    5.36    1.38
   1   2  -3    3.07    1.72
   1   2  -2 1916.90   26.73
  -1   2   2 2352.10   26.83
  -1   2   2 2023.99   28.89
   1   2  -2 2102.99   28.97
   1   2  -2 2014.82   22.38
  -1   2   2 2165.49   24.99
  -1   2   2 2263.25   28.88
  -1   2   1 1955.66   28.93
   1   2  -1 2056.99   29.48
   1   2  -1 2042.45   28.71
  -1   2   1 2025.33   25.41
  -1   2   1 2029.16   26.45
  -1   2   1 2002.25   23.85
  -1   2   0  506.90   12.29
  -1   2   0  486.68   11.90
   1   2   0  486.62   13.98
  -1   2   0  491.24   13.25
  -1   2   0  463.27   13.45
   1   2   0  457.21   12.72
  -1   2  -1  242.40    9.56
   1   2   1  248.27    9.73
  -1   2  -1  245.89    8.18
  -1   2  -1  269.76    9.76
   1   2   1  232.80    9.57
  -1   2  -1  253.74    9.74
  -1   2  -2  643.79   17.05
  -1   2  -2  574.56   11.84
  -1   2  -2  537.36   13.95
   1   2   2  605.00   15.73
  -1   2  -2  594.43   15.75
   1   2   2  572.22   15.36
   1   2   3 1346.76   23.58
   1   2   3 1435.49   25.60
  -1   2  -3 1365.35   24.82
  -1   2  -3 1445.36   18.36
  -1   2  -3 1709.99   27.56
  -1   2  -3 1326.39   23.84
  -1   2  -4  323.80   12.40
   1   2   4  265.72   11.22
   1   2   4  337.28   12.47
  -1   2  -4  360.58    8.22
  -1   2  -4  345.64   13.04
  -1  -2  -4  255.05    8.32
  -1   2  -5  199.74   10.66
   1   2   5  198.18   10.28
  -1   2  -5  199.65   10.25
  -1   2  -5  213.92    6.04
   1   2   5  203.82    9.95
  -1  -2  -5  155.09    7.42
   1   2   6  247.00   12.33
  -1   2  -6  243.71   12.63
  -1   2  -6  223.74   11.59
  -1   2  -6  242.24    6.25
   1   2   6  244.42   11.99
  -1   2  -7 2022.54   37.01
   1   2   7 2168.72   38.67
   1   2   7 2204.87   39.66
  -1   2  -7 1982.62   37.72
  -1   2  -7 2178.26   18.36
  -1  -2  -8   65.58    6.66
   1   2   8   82.32    8.48
  -1   2  -8   64.65    7.22
  -1   2  -8   73.13    7.44
   1   2   8   77.81    7.80
  -1   2  -8   71.95    3.36
   1  -2   9   87.97    8.35
   1   2   9   91.87    9.05
   1   2   9   93.66    8.90
  -1   2  -9   98.41    9.02
  -1   2  -9   78.83    8.28
  -1  -2  -9   92.29    8.19
  -1   2  -9  102.70    4.28
  -1  -2 -10   43.44    6.05
   1   2  10   40.45    6.04
   1  -2  10   38.81    6.02
  -1   2 -10   31.81    5.25
   1   2  10   36.00    6.12
  -1   2 -10   34.15    5.76
  -1   2 -11    5.24    2.98
   1   2  11    1.08    2.50
  -1   2 -11    0.18    1.75
  -1  -2 -11    2.81    1.83
   1   2  11    0.78    2.06
   1  -2  11    2.60    2.51
  -1   2 -12    2.91    2.30
   1  -2  12    0.14    2.48
  -1   2 -12    1.24    2.69
  -1  -2 -12    3.61    2.00
   1   2  12    1.46    1.82
   1   2  12    6.21    4.01
  -1  -2 -12    5.67    3.54
  -1   2 -13   34.17    4.12
   1  -2  13   31.12    6.04
  -1  -2 -13   19.22    3.49
  -1   2 -13   24.56    5.85
   1   2  13   26.10    5.85
  -1   2 -13   29.81    6.16
  -1  -2 -13   29.24    5.78
   1   2  13   38.90    6.67
  -1  -2 -14    0.76    1.60
  -1   2 -14    4.99    3.79
   1  -2  14    6.92    3.58
  -1   2 -14    1.59    1.45
  -1   2 -14    6.93    4.11
  -1  -2 -14    7.02    3.07
   1   2  14    5.03    3.39
   1   2  14    6.34    3.07
  -1  -2 -15    7.21    2.84
  -1   2 -15    9.51    3.76
   1   2  15   14.38    4.64
   1  -2  15    9.81    4.16
  -1   2 -15   13.96    2.93
   1   2  15   14.36    4.73
  -1   2 -15    5.30    3.59
  -1  -2 -15   14.95    3.20
   1   2  16  157.20   15.28
  -1  -2 -16  152.63    9.94
  -1  -2 -16  148.29   12.70
  -1   2 -16  102.71    8.33
   1  -2  16  139.45   14.72
  -1   2 -16  153.42   15.39
  -1  -2 -16  141.57   13.84
   1   2  17  343.79   23.18
  -1   2 -17  297.31   14.85
  -1   2 -17  389.43   25.55
  -1  -2 -17  372.93   16.14
  -1  -2 -17  338.48   22.06
   1  -2  17  349.65   23.56
  -1  -2 -18   37.35    8.34
  -1   2 -18   35.13    8.48
   1  -2  18   46.85    9.54
  -1  -2 -18   41.77    5.82
  -1   2 -18   35.85    5.44
   1   2  18   36.73    8.21
  -1   2 -19    6.78    2.64
  -1   2 -19    7.93    5.38
  -1  -2 -19   15.56    6.05
  -1  -2 -19    9.94    3.35
   1  -2  19   15.59    6.91
   1   2  19    6.64    3.94
  -1  -2 -20   21.97    4.50
  -1   2 -20   12.73    3.82
   1   2  20   14.74    5.14
  -1   2 -20   15.06    6.24
   1  -2  20   11.62    5.13
  -1  -2 -20   12.93    5.34
  -1  -2 -21   -1.41    2.02
  -1   2 -21    1.04    1.56
   1   2  21   -1.27    2.29
  -1  -2 -21    4.18    4.36
  -1   2 -21   -2.18    4.30
   1  -2  21    1.72    2.25
  -1   2 -22    4.12    2.58
  -1  -2 -22    7.43    4.02
   1  -2  22    3.11    4.26
  -1   2 -22    4.35    4.19
  -1  -2 -22    9.52    4.70
   1   2  22   -1.81    3.32
  -1  -2 -23   10.44    5.38
  -1  -2 -23   13.20    4.33
  -1   2 -23    7.15    5.78
  -1  -2 -24    5.51    3.39
  -1   2 -24   -5.47    5.48
  -1  -2 -24   -0.68    3.71
  -1  -2 -25    8.89    4.13
  -1  -2 -26   -4.64    3.65
  -1  -2 -27    2.50    2.99
  -1  -2 -28    1.39    2.98
  -1  -2 -29    0.79    2.51
  -1  -2 -30    0.33    2.45
  -1  -2 -31    0.60    1.98
  -1  -2 -32   -3.14    2.85
   1  -3 -33   -0.50    2.26
   1  -3 -32    2.59    2.22
   1  -3 -31    1.04    2.24
   1  -3 -30    1.94    2.94
   1  -3 -29    5.83    4.04
   1  -3 -28    8.05    4.14
   1  -3 -27   14.08    5.21
   1  -3 -26    1.08    3.42
  -1   3  25    6.42    5.05
   1  -3 -25   -0.07    2.67
  -1  -3  25    4.60    4.53
  -1   3  24    5.25    4.33
  -1  -3  24    9.47    5.61
   1  -3 -24    4.13    2.94
   1   3 -24    2.09    4.99
  -1  -3  23   -1.72    2.24
   1  -3 -23    2.98    3.08
   1   3 -23   -3.26    3.54
  -1   3  23    4.03    5.09
   1   3 -22   46.64   10.78
   1  -3 -22   46.48   10.44
  -1   3  22   45.64   11.25
  -1  -3  22   47.25   11.33
   1  -3 -22   51.42    7.61
   1  -3 -21    6.10    4.64
  -1   3  21    3.21    3.91
   1   3 -21    1.36    2.49
  -1  -3  21    6.54    4.61
  -1  -3  20   22.80    7.65
   1   3 -20   30.02    8.77
  -1   3  20   27.46    8.36
   1  -3 -20   44.16    9.51
  -1   3  19    4.82    4.54
   1   3 -19    5.26    4.95
  -1  -3  19    3.06    3.57
   1   3 -19    1.81    3.03
   1  -3 -19    0.93    2.91
   1   3 -18    3.35    3.55
  -1   3  18    0.71    2.06
  -1  -3  18   -2.30    2.83
   1   3 -18    0.97    2.15
   1  -3 -18   -1.01    2.64
   1   3 -17   21.16    6.26
  -1   3  17   27.57    7.52
   1  -3 -17   20.94    4.97
  -1  -3  17   24.35    6.72
   1   3 -17   19.26    5.01
   1  -3 -16   35.16    7.00
   1   3 -16   24.39    5.92
  -1   3  16   30.05    7.23
   1   3 -16   18.78    6.27
  -1  -3  16   34.43    7.90
  -1   3  15    4.67    3.96
   1   3 -15    7.07    4.39
   1   3 -15    3.76    3.13
  -1  -3  15    4.00    3.35
   1  -3 -15    6.90    4.21
   1  -3 -14    4.80    3.33
  -1   3  14    6.08    4.72
   1   3 -14    3.97    3.62
  -1  -3  14   -1.02    3.07
   1   3 -14   -1.18    2.00
   1   3 -13   64.96    8.74
   1   3 -13   71.44   10.32
   1  -3 -13   55.78    7.67
  -1   3  13   58.73    9.34
  -1  -3  13   54.86    8.41
   1  -3 -12  148.09   11.83
   1   3 -12  132.35   11.42
  -1   3  12  149.00   10.87
   1   3 -12  148.40   13.36
  -1   3  12  149.58   13.82
  -1  -3  12  146.86   13.23
  -1   3  11  131.77    9.82
   1   3 -11  130.42   12.24
  -1   3  11  124.75   12.33
   1   3 -11  116.23   10.70
   1  -3 -11  125.87   10.66
   1   3 -10    3.27    2.58
   1   3 -10   -3.46    1.70
  -1   3  10    1.09    1.10
  -1   3  10    3.18    2.50
   1  -3 -10    0.09    2.35
   1   3  -9  119.72   10.80
   1   3  -9  116.59    9.77
   1  -3  -9  116.15    8.84
  -1   3   9  114.20   10.57
  -1   3   8   28.34    4.17
   1   3  -8   35.64    5.64
   1  -3  -8   31.75    4.66
   1   3  -8   38.18    5.37
  -1   3   8   33.58    5.59
   1   3  -7   18.25    3.73
  -1   3   7   20.35    4.18
  -1   3   7   17.54    3.14
   1  -3  -7   13.11    2.68
   1   3  -6  134.04   10.36
   1  -3  -6  104.37    7.07
  -1   3   6  109.96    8.83
  -1   3   6   88.55    6.98
   1   3  -6  127.60    9.46
  -1  -3   6  115.77    4.47
   1   3  -5    1.13    1.20
   1   3  -5    2.19    1.24
  -1   3   5    2.16    1.93
  -1   3   5    1.88    1.45
  -1  -3   5    1.77    0.66
  -1   3   5    3.20    1.70
   1   3  -4  269.25   12.06
   1   3  -4  318.23   13.83
  -1   3   4  311.72   13.72
  -1   3   4  320.44   12.71
  -1   3   4  266.87   11.81
  -1   3   3    1.14    1.77
  -1   3   3   -1.21    1.12
   1   3  -3    1.44    1.56
   1   3  -3    0.25    1.46
   1   3  -3   -0.32    0.66
  -1   3   3    2.16    1.40
   1   3  -2   42.34    5.23
  -1   3   2   32.43    4.16
   1   3  -2   28.85    4.26
  -1   3   2   30.89    4.52
  -1   3   2   26.91    3.84
  -1   3   2   24.25    3.19
   1   3  -2   22.66    2.86
   1   3  -1  123.33    5.32
  -1   3   1  121.64    7.69
  -1   3   1  118.88    7.93
   1   3  -1  106.32    7.69
  -1   3   1  119.39    8.59
   1   3  -1  118.90    8.28
  -1   3   0  375.42   14.07
  -1   3   0  329.28   13.44
   1   3   0  381.02   15.15
   1   3   0  353.42   13.51
  -1   3   0  377.15   13.13
  -1   3  -1  204.12   10.66
  -1   3  -1  148.85    8.17
   1   3   1  215.47   11.31
  -1   3  -1  170.96    8.77
   1   3   1  208.40   10.48
  -1   3  -1  235.83   11.59
  -1   3  -2  105.35    7.08
   1   3   2  151.85    9.73
   1   3   2  130.74    8.80
  -1   3  -2  154.95   10.24
  -1   3  -2  134.85    8.71
  -1   3  -2  105.56    6.72
  -1   3  -3  371.78   15.52
  -1   3  -3  367.59   13.94
   1   3   3  397.50   15.75
  -1   3  -3  352.93   14.54
   1   3   3  358.99   14.68
   1   3   4 1283.01   27.31
  -1   3  -4 1324.04   29.63
  -1   3  -4 1307.06   28.03
  -1   3  -4 1278.85   28.26
  -1  -3  -4 1277.74   15.54
   1   3   4 1320.96   28.92
  -1   3  -5  311.92   14.31
   1   3   5  332.27   15.04
   1   3   5  305.68   13.98
  -1  -3  -5  311.03    9.30
  -1   3  -5  341.58   10.29
  -1   3  -5  327.74   15.10
   1   3   6   27.00    4.52
   1   3   6   31.15    5.26
  -1  -3  -6   20.23    2.80
  -1   3  -6   28.77    4.91
  -1   3  -6   27.57    2.81
  -1   3  -6   26.21    4.50
   1   3   7  180.19   11.85
  -1   3  -7  203.57    6.74
   1   3   7  169.79   11.98
  -1  -3  -7  166.49    8.50
  -1   3  -7  179.03   11.76
  -1   3  -7  166.40   11.71
  -1  -3  -8    5.84    2.01
   1   3   8    3.38    1.67
   1   3   8    4.96    2.20
  -1   3  -8    2.37    1.66
  -1   3  -8    5.27    2.58
  -1  -3  -9    1.05    1.34
  -1   3  -9   -1.67    3.43
  -1   3  -9    2.20    1.36
   1   3   9    0.28    1.86
   1   3   9   -1.51    1.58
  -1  -3 -10   -0.93    1.06
  -1   3 -10    3.33    2.37
   1   3  10   -1.29    1.88
  -1   3 -10    2.48    2.08
   1   3  10   -1.91    2.37
   1   3  11    1.73    2.12
  -1  -3 -11    0.59    1.96
   1   3  11    1.15    1.56
  -1   3 -11   -3.37    3.41
  -1   3 -11    1.00    1.78
  -1   3 -12    4.37    3.59
   1  -3  12    1.66    1.87
   1   3  12    1.94    2.52
  -1   3 -12    2.37    2.08
  -1  -3 -12   -0.03    1.87
   1   3  12    3.18    2.42
  -1  -3 -13   18.87    4.73
   1   3  13   12.88    4.08
  -1   3 -13   12.78    3.95
  -1   3 -13   17.64    4.89
   1   3  13    4.20    2.66
   1  -3  13    7.84    4.10
  -1   3 -14  219.30   10.84
   1   3  14  229.15   18.23
  -1  -3 -14  198.10   10.51
   1  -3  14  196.79   16.50
  -1   3 -14  211.94   16.79
  -1  -3 -14  210.67   15.10
  -1   3 -14  222.00   18.14
   1   3  14  224.74   16.43
  -1   3 -15    2.03    2.51
  -1  -3 -15    5.55    2.97
  -1   3 -15   10.45    5.62
  -1   3 -15    3.09    1.64
  -1  -3 -15    3.08    1.87
   1  -3  15   -0.17    2.99
   1   3  15   -0.33    2.34
  -1  -3 -16   -1.05    2.26
   1  -3  16   -3.42    3.06
  -1   3 -16    2.61    1.89
  -1  -3 -16    3.75    2.00
   1   3  16    2.36    2.37
  -1   3 -16    6.69    4.57
  -1   3 -16   -1.32    2.52
   1   3  17   12.76    5.24
  -1  -3 -17   21.27    5.66
  -1  -3 -17   16.24    3.62
  -1   3 -17   28.80    7.39
  -1   3 -17   13.54    5.59
   1  -3  17   13.96    5.70
   1   3  18   35.71    8.60
  -1   3 -18   34.33    8.23
  -1  -3 -18   37.73    5.40
  -1  -3 -18   37.71    7.79
   1  -3  18   36.65    8.30
  -1   3 -18   36.29    8.32
  -1  -3 -19   33.13    7.03
  -1  -3 -19   33.76    5.27
   1   3  19   34.54    8.98
  -1   3 -19   23.30    7.33
   1  -3  19   35.44    8.75
   1  -3  20   -1.94    3.95
  -1  -3 -20    1.83    2.13
   1   3  20   -1.17    2.38
  -1   3 -20   -2.63    4.03
   1  -3  21    1.40    2.41
  -1   3 -21   -0.59    2.74
   1   3  21    0.55    3.23
  -1  -3 -21   -3.09    2.15
  -1   3 -22   12.05    6.55
   1  -3  22   14.66    7.20
  -1  -3 -22   16.06    4.54
   1   3  22    5.41    3.68
  -1   3 -23    7.18    5.55
  -1  -3 -23    1.24    2.54
  -1  -3 -24   -5.22    3.10
  -1  -3 -25   -1.87    3.18
  -1  -3 -26   -2.90    3.11
  -1  -3 -27   12.45    5.31
  -1  -3 -28   -0.31    3.09
  -1  -3 -29    0.91    2.68
  -1  -3 -30   -2.44    3.33
  -1  -3 -31   -3.86    3.25
  -1  -3 -32   -4.37    3.39
   1  -4 -32    4.16    2.98
   1  -4 -31    2.79    2.45
   1  -4 -30    1.39    2.28
   1  -4 -29    4.82    3.83
   1  -4 -28    4.40    3.40
   1  -4 -27    2.71    2.67
   1  -4 -26   14.85    5.30
   1  -4 -25    2.22    2.49
  -1   4  24   -1.33    3.39
   1  -4 -24    6.09    3.75
  -1  -4  24    4.58    5.09
  -1   4  23    1.31    2.41
   1   4 -23    1.66    3.45
   1  -4 -23    5.07    3.19
  -1  -4  23    8.37    5.78
  -1  -4  22    5.21    4.35
   1   4 -22   -1.52    3.97
  -1   4  22   -4.82    4.20
   1  -4 -22    3.42    2.83
   1   4 -21    5.43    4.63
  -1  -4  21   -0.47    4.93
  -1   4  21    1.43    3.83
   1   4 -20    6.39    5.68
  -1   4  20    5.19    3.89
  -1  -4  20   -0.26    3.77
   1   4 -20    0.81    3.05
   1   4 -19    2.20    3.23
   1   4 -19    2.81    2.91
  -1   4  19   -1.83    4.07
  -1  -4  19   -3.41    3.62
   1   4 -18   10.10    5.46
   1   4 -18   10.82    5.32
  -1   4  18   -1.49    3.75
  -1  -4  18   12.09    5.76
  -1  -4  17    3.35    4.22
  -1   4  17    0.83    2.29
   1   4 -17    1.73    4.09
   1   4 -17    1.54    3.02
  -1   4  16    2.81    2.86
   1  -4 -16    9.66    3.27
  -1  -4  16    4.48    4.14
   1   4 -16   11.39    4.82
   1   4 -16    8.32    3.46
  -1  -4  15   15.10    5.64
   1  -4 -15    9.01    4.00
   1   4 -15    9.71    4.74
  -1   4  15    1.98    2.16
   1   4 -15    7.50    5.05
   1   4 -14   33.12    7.85
  -1   4  14   24.33    6.00
   1  -4 -14   35.33    6.28
   1   4 -14   26.41    6.15
  -1  -4  14   23.93    5.88
  -1   4  13   41.40    7.51
   1   4 -13   46.97    8.09
   1  -4 -13   40.13    6.51
   1   4 -13   41.14    7.30
   1   4 -12  116.37   12.45
  -1   4  12  105.58   11.40
   1   4 -12  115.30   11.52
   1  -4 -12  107.31   10.01
  -1   4  11    7.56    2.71
   1   4 -11    3.52    2.47
  -1   4  11    5.28    2.28
   1   4 -11    5.41    2.77
   1  -4 -11    4.10    1.85
  -1   4  10  199.36   14.66
   1   4 -10  211.32   15.10
   1   4 -10  193.00   14.71
  -1   4  10  208.64   12.98
   1  -4 -10  208.40   12.88
  -1   4   9   -1.05    1.35
   1   4  -9    1.15    2.08
   1  -4  -9   -0.21    1.70
  -1   4   9    0.36    1.75
   1   4  -8  226.37   14.69
  -1   4   8  174.13   11.95
  -1   4   8  215.98   14.73
   1   4  -8  200.21   13.50
   1  -4  -8  221.61   11.59
   1   4  -7    9.28    3.52
  -1  -4   7    5.85    1.32
   1  -4  -7    5.98    2.34
  -1   4   7    8.90    3.45
   1   4  -7    3.35    2.04
  -1   4   7    5.59    2.69
   1  -4  -6  204.60    9.45
  -1  -4   6  199.14    7.65
  -1   4   6  191.62   12.32
   1   4  -6  229.94   14.21
  -1   4   6  215.22   13.74
   1   4  -6  244.55   14.20
  -1   4   5    9.34    3.20
   1   4  -5    9.76    2.97
   1   4  -5    6.67    2.47
  -1   4   5    6.27    2.58
   1   4  -4   16.27    3.50
  -1   4   4   22.68    4.39
   1   4  -4   14.78    3.56
   1   4  -4    9.76    2.76
  -1   4   4   15.95    4.05
   1   4  -3  488.91   19.22
  -1   4   3  517.01   17.95
   1   4  -3  547.70   20.60
  -1   4   3  520.39   20.44
  -1   4   2 1119.36   30.29
   1   4  -2 1040.54   27.23
  -1   4   2 1051.83   25.40
  -1   4   2 1224.25   29.88
   1   4  -2 1144.53   29.95
   1   4  -1   77.66    7.55
   1   4  -1   74.04    7.58
  -1   4   1   51.28    5.13
  -1   4   1   70.88    6.59
  -1   4   1   70.26    7.19
  -1   4   1   71.19    7.25
   1   4  -1   70.81    4.46
   1   4   0  153.56   10.76
  -1   4   0  146.37   10.51
   1   4   0  141.82    9.94
  -1   4   0  154.53   10.64
   1   4   0  163.49    5.75
  -1   4   0  155.05    9.70
  -1   4  -1    4.10    1.86
   1   4   1    4.05    2.31
   1   4   1    0.12    1.38
  -1   4  -1    2.52    1.77
  -1   4  -1    2.01    1.53
  -1   4  -1    2.98    1.42
  -1   4  -2    2.56    2.25
  -1   4  -2    0.22    0.94
  -1   4  -2    2.78    2.19
  -1   4  -2    0.86    1.54
   1   4   2    1.77    1.96
   1   4   2   -0.82    1.09
   1   4   3   96.32    9.22
   1   4   3   94.64    8.97
  -1   4  -3   67.53    5.98
  -1   4  -3   79.64    7.95
  -1   4  -3  108.47    9.61
  -1   4  -3  100.19    8.05
  -1   4  -4   82.27    6.30
  -1   4  -4   98.32    8.89
   1   4   4  119.35   10.04
   1   4   4  110.77    9.81
  -1   4  -4  100.99    8.58
  -1   4  -4  100.77    9.44
  -1  -4  -5   44.85    3.21
  -1   4  -5   46.90    6.27
  -1   4  -5   44.51    6.07
   1   4   5   44.40    6.37
  -1   4  -5   28.96    3.56
   1   4   5   38.98    5.80
  -1   4  -6  141.81   11.36
  -1   4  -6  131.48    7.00
   1   4   6  147.02   11.73
  -1   4  -6  126.19   10.57
  -1  -4  -6  131.20    6.34
   1   4   6  135.52   10.86
  -1  -4  -7   44.83    4.25
   1   4   7   48.30    6.65
   1   4   7   43.26    6.74
  -1   4  -7   39.81    6.58
  -1   4  -7   41.95    6.37
  -1  -4  -8    3.66    1.43
  -1   4  -8    6.12    2.94
   1   4   8    7.33    3.18
   1   4   8    4.18    2.66
  -1   4  -8    4.20    1.56
  -1  -4  -9   62.24    6.19
  -1   4  -9   63.48    8.42
   1   4   9   62.35    8.28
  -1   4  -9   65.30    8.49
   1   4   9   54.35    7.63
   1   4  10   27.50    5.81
  -1  -4 -10   20.58    3.86
   1   4  10   22.91    5.38
  -1   4 -10   34.98    6.60
  -1   4 -10   27.12    5.48
   1   4  11    1.81    2.85
   1   4  11    1.86    2.03
  -1   4 -11    7.12    4.22
  -1  -4 -11    0.20    1.51
  -1   4 -11   -2.24    2.71
  -1  -4 -12   79.88    8.54
  -1   4 -12   68.92    9.68
   1   4  12   75.38    9.59
  -1   4 -12   80.75   10.79
   1   4  12   79.66    9.72
   1   4  13   14.17    4.69
   1   4  13   18.05    5.03
  -1   4 -13   11.08    3.66
  -1   4 -13   23.49    6.18
   1  -4  14    2.79    2.35
  -1   4 -14    9.79    4.44
   1   4  14    3.23    1.87
  -1   4 -14    3.58    3.46
   1  -4  15    0.99    2.69
  -1   4 -15   -6.34    4.67
   1   4  15   -1.83    2.24
  -1   4 -15    0.48    2.04
  -1  -4 -16  101.26    8.26
  -1   4 -16   97.95   13.20
   1  -4  16   86.92   12.32
   1   4  16   90.53   12.02
  -1   4 -16   87.59   12.03
  -1   4 -17   55.51   10.22
   1   4  17   39.46    8.49
  -1  -4 -17   47.26    6.08
   1  -4  17   38.46    8.83
  -1   4 -17   40.16    9.52
   1   4  18    1.81    1.93
   1  -4  18    8.75    4.82
  -1   4 -18   -3.92    4.51
  -1  -4 -18    4.04    2.19
  -1   4 -18   -2.74    2.83
  -1  -4 -19   11.56    3.11
   1  -4  19    1.65    3.03
  -1   4 -19    8.05    4.09
  -1   4 -19    3.11    3.84
   1   4  19    1.92    2.04
   1   4  20    8.84    4.15
   1  -4  20   15.91    6.66
  -1   4 -20   16.42    6.63
  -1   4 -20    9.75    4.83
  -1  -4 -20   19.43    4.31
   1  -4  21   13.19    6.84
  -1   4 -21    0.42    2.40
  -1  -4 -21   21.41    5.01
  -1   4 -21   22.22    7.65
   1   4  21   11.55    4.89
  -1  -4 -22   11.00    3.64
  -1   4 -22   12.59    4.27
   1  -4  22    7.13    4.47
  -1  -4 -23    7.99    3.67
  -1  -4 -24    1.49    2.71
  -1  -4 -25   -0.18    2.41
  -1  -4 -26    2.40    3.98
  -1  -4 -27   -1.77    2.67
  -1  -4 -28    1.51    2.48
  -1  -4 -29   -1.95    2.43
  -1  -4 -30   -6.29    3.63
  -1  -4 -31    3.17    2.47
   1  -5 -31    4.01    3.44
   1  -5 -30    2.90    2.81
   1  -5 -29   11.88    4.61
   1  -5 -28   -1.77    2.42
   1  -5 -27   -9.41    4.30
   1  -5 -26   -1.60    2.89
   1  -5 -25    9.43    4.08
   1  -5 -24    4.18    3.50
   1  -5 -23    1.05    2.59
  -1   5  23   -2.07    4.99
  -1  -5  23    8.20    6.25
  -1   5  22    4.06    3.51
   1   5 -22    1.20    3.34
  -1  -5  22    8.19    6.21
   1   5 -21    4.40    4.45
  -1   5  21   -1.40    2.39
  -1  -5  21    8.29    6.09
  -1   5  20   -3.71    5.47
   1   5 -20   -3.50    5.35
   1   5 -20   -0.95    2.63
  -1  -5  20    2.97    3.62
   1   5 -19    6.29    4.87
   1   5 -19    5.10    3.67
  -1   5  19    8.00    4.76
  -1  -5  19    6.38    3.76
   1   5 -18   -1.20    3.69
  -1  -5  18   -1.99    4.32
  -1   5  18    2.92    3.16
   1   5 -18    1.15    2.73
   1   5 -17    1.14    2.40
   1   5 -17    6.34    4.96
  -1   5  17    3.85    3.31
  -1  -5  17    1.90    2.88
  -1   5  16    2.63    3.22
   1   5 -16    7.21    5.66
  -1  -5  16   -0.55    4.08
   1   5 -16    3.66    3.40
   1   5 -15   41.54    8.11
   1   5 -15   51.44    9.92
  -1   5  15   45.15    9.11
   1   5 -14   35.67    7.88
   1   5 -14   35.79    7.56
  -1   5  14   26.43    6.82
   1   5 -13    7.80    4.58
  -1   5  13    7.28    3.94
   1   5 -13   13.56    4.29
   1   5 -12   13.96    4.80
   1   5 -12   11.72    4.27
  -1   5  12    6.41    3.97
   1   5 -11   30.60    6.42
  -1   5  11   33.05    7.17
   1   5 -11   31.67    6.63
  -1   5  10   24.59    5.37
  -1   5  10   28.42    5.88
   1   5 -10   22.59    4.78
   1   5 -10   13.96    3.91
  -1   5   9    4.73    3.31
   1   5  -9    0.90    2.12
   1   5  -9    3.21    2.74
  -1   5   9    4.55    2.64
  -1   5   8   31.12    5.74
   1   5  -8   35.76    6.55
   1   5  -8   41.01    6.71
  -1   5   8   45.61    7.44
   1  -5  -8   50.38    5.56
   1  -5  -7  105.26    7.52
   1   5  -7  108.01   11.03
  -1   5   7  109.36   10.94
   1   5  -7   87.65    9.46
  -1   5   7   82.01    8.85
  -1   5   6    2.94    1.85
   1   5  -6    0.95    1.23
  -1   5   6    2.41    1.94
   1   5  -6    5.70    3.36
  -1   5   5   -1.61    2.32
   1   5  -5   -2.51    2.49
  -1   5   5    0.01    2.05
   1   5  -5   -0.83    1.25
   1   5  -4    1.48    1.68
  -1   5   4    6.26    2.79
   1   5  -4    4.23    2.25
   1   5  -4    3.73    1.59
  -1   5   4    1.33    1.62
  -1   5   3  492.06   22.51
   1   5  -3  469.31   21.49
   1   5  -3  484.66   21.68
  -1   5   3  548.92   22.53
   1   5  -2    9.55    3.67
  -1   5   2    7.13    2.56
   1   5  -2    8.52    3.96
  -1   5   2    9.99    2.63
   1   5  -2    8.94    2.09
  -1   5   2   10.38    3.48
   1   5  -1  514.11   21.82
  -1   5   1  496.25   21.16
   1   5  -1  541.80   22.50
  -1   5   1  566.36   23.12
   1   5  -1  551.56   14.35
  -1   5   0  507.93   21.70
   1   5   0  518.94   22.46
  -1   5   0  471.82   21.08
   1   5   0  511.47   11.44
   1   5   0  483.87   20.63
  -1   5  -1   81.35    8.91
   1   5   1   79.10    8.71
   1   5   1   73.12    8.33
  -1   5  -1   53.44    6.00
  -1   5  -1   76.66    8.63
  -1   5  -2    9.15    2.58
  -1   5  -2   19.04    4.61
   1   5   2   17.35    4.02
  -1   5  -2   20.10    4.95
   1   5   2   19.74    4.55
  -1   5  -3    8.37    3.15
   1   5   3   18.11    4.75
   1   5   3   13.36    4.44
  -1   5  -3   13.49    4.38
  -1   5  -3   12.28    3.45
   1   5   4 1058.27   33.01
  -1   5  -4 1004.66   31.10
   1   5   4 1097.82   34.12
  -1   5  -4  996.75   32.28
   1   5   5    1.66    2.10
  -1   5  -5    3.00    2.07
  -1   5  -5    3.74    3.09
  -1   5  -5    3.38    2.34
   1   5   5    3.46    2.39
  -1   5  -6  204.46   13.98
   1   5   6  201.27   14.99
   1   5   6  236.74   16.13
  -1   5  -6  205.06   14.87
  -1   5  -7   11.78    4.04
  -1   5  -7   11.86    4.06
   1   5   7    7.71    2.85
   1   5   7    4.98    2.87
   1   5   8   37.16    6.66
  -1   5  -8   57.64    8.33
   1   5   8   47.05    7.40
  -1   5  -8   59.55    8.19
   1   5   9   20.88    5.34
  -1   5  -9   29.06    6.18
  -1   5  -9   30.38    6.10
   1   5   9   20.46    5.21
  -1   5 -10   55.92    8.63
  -1   5 -10   48.30    7.77
   1   5  10   27.37    6.06
   1   5  10   52.86    8.25
  -1   5 -11    2.18    2.31
   1   5  11    5.39    3.44
  -1   5 -11    6.91    4.00
   1   5  11    7.91    3.83
   1   5  12   21.59    5.01
   1   5  12   18.16    5.45
  -1   5 -12   29.01    6.83
  -1   5 -12   18.87    5.86
  -1   5 -13   23.33    6.89
   1   5  13   13.72    4.67
  -1   5 -13   16.04    5.57
  -1   5 -14   36.82    8.33
  -1   5 -14   39.07    8.21
   1   5  14   40.35    8.43
  -1   5 -15   55.86   10.08
  -1   5 -15   38.30    8.65
   1   5  15   43.50    9.06
   1  -5  16   -1.57    3.51
  -1   5 -16   -4.13    3.69
  -1   5 -16    2.15    2.43
   1  -5  17   -0.42    2.43
  -1   5 -17    1.87    2.86
   1   5  17    5.76    5.02
  -1  -5 -17   -2.15    2.06
  -1   5 -17    2.28    3.68
  -1  -5 -18   -2.41    2.35
   1   5  18    2.47    3.80
   1  -5  18   -2.06    2.99
  -1   5 -18   -3.83    3.16
  -1   5 -18   -2.19    2.57
   1   5  19   24.05    7.26
   1  -5  19   21.07    6.72
  -1   5 -19   36.31    9.25
  -1  -5 -19   40.23    6.23
  -1   5 -19   33.85    9.02
  -1   5 -20    1.53    2.37
   1  -5  20   -0.56    2.83
  -1  -5 -20    8.31    3.73
  -1   5 -20    9.76    5.59
   1   5  20    6.73    5.51
  -1   5 -21   -0.73    2.81
   1  -5  21    5.00    3.85
  -1  -5 -21    2.27    2.11
  -1   5 -21    7.20    5.42
   1   5  21    3.17    3.90
  -1  -5 -22    8.79    4.05
   1  -5  22    4.92    4.52
  -1   5 -22    5.47    4.88
  -1   5 -22    6.21    4.10
  -1  -5 -23    3.97    3.66
  -1  -5 -24   -4.31    3.34
  -1  -5 -25    2.52    2.79
  -1  -5 -26   31.32    6.83
  -1  -5 -27    0.08    2.24
  -1  -5 -28    2.08    2.79
  -1  -5 -29    1.40    2.61
  -1  -5 -30    1.25    3.14
   1  -6 -30   -2.56    2.70
   1  -6 -29   -1.00    2.77
   1  -6 -28    4.26    3.58
   1  -6 -27    3.95    3.59
   1  -6 -26   -1.58    2.46
   1  -6 -25    6.45    2.75
   1  -6 -24    6.27    3.86
   1  -6 -23    3.32    2.66
  -1   6  22   -0.54    3.24
   1   6 -22   -7.47    4.92
  -1  -6  22    6.14    5.14
  -1  -6  21    0.67    3.24
   1   6 -21   -0.28    3.84
  -1   6  21   -0.62    4.36
   1   6 -21   -5.09    5.44
   1   6 -20    6.54    4.76
  -1   6  20    1.38    2.99
   1   6 -20    1.96    2.70
  -1  -6  20   -3.65    4.65
  -1  -6  19   -1.90    4.13
   1   6 -19    3.06    3.26
   1   6 -19   -2.56    3.28
  -1   6  19    2.84    3.94
  -1   6  18   37.15    9.22
   1   6 -18   14.38    6.49
   1   6 -18   21.93    7.35
  -1  -6  18   31.40    8.98
   1   6 -17    9.23    4.75
   1   6 -17    4.60    4.17
  -1   6  17    5.97    5.14
  -1  -6  17    8.47    4.49
   1   6 -16   -3.31    4.09
   1   6 -16   -4.15    2.31
  -1   6  16    0.59    2.36
   1   6 -15   17.24    6.17
  -1   6  15   14.46    5.87
   1   6 -15   11.98    5.04
   1   6 -14   10.13    4.38
  -1   6  14   17.63    6.46
   1   6 -14   14.13    4.85
   1   6 -13    3.03    2.80
  -1   6  13   -0.57    2.29
   1   6 -13    4.67    3.86
   1   6 -12   72.11   10.75
  -1   6  12   68.20   10.77
   1   6 -12   45.57    8.67
  -1   6  11    6.71    2.72
   1   6 -11    6.35    3.84
   1   6 -11    9.84    4.10
   1   6 -10   -2.01    3.28
   1   6 -10    0.65    2.11
  -1   6  10    5.51    3.22
   1   6  -9   -3.72    3.36
   1   6  -9    1.06    2.68
  -1   6   9    2.10    1.75
  -1   6   9   -2.89    2.61
   1   6  -8   83.95   10.77
  -1   6   8   85.48   11.21
   1   6  -8   92.07   10.21
  -1   6   8   81.57    9.73
  -1   6   7   13.22    4.26
   1   6  -7   18.68    4.86
  -1   6   7   19.52    5.05
   1   6  -7   18.54    5.59
   1   6  -6   27.02    5.56
  -1   6   6   16.56    4.48
  -1   6   6   28.43    6.77
   1   6  -6   25.66    5.95
  -1   6   5    5.53    2.55
  -1   6   5   11.75    5.08
   1   6  -5    7.31    3.70
   1   6  -5    9.09    2.78
   1   6  -5    6.09    4.41
   1   6  -4   42.34    7.42
   1   6  -4   45.64    7.67
  -1   6   4   46.53    7.88
  -1   6   4   50.84    7.65
   1   6  -3    9.07    3.88
   1   6  -3    7.58    3.36
  -1   6   3    8.68    2.95
  -1   6   3   12.78    3.99
  -1   6   2   76.35    9.37
   1   6  -2   93.88   11.16
   1   6  -2   87.43   10.47
  -1   6   2   91.13   10.50
  -1   6   1   66.12    8.85
  -1   6   1   66.11    8.93
   1   6  -1   68.12    8.80
   1   6  -1   67.95    9.25
   1   6   0   84.33    9.78
  -1   6   0   74.33    9.22
   1   6   0   88.49   10.11
  -1   6   0   87.89   10.03
  -1   6  -1  260.28   17.30
  -1   6  -1  276.77   14.60
   1   6   1  244.51   17.38
  -1   6  -1  295.43   18.47
   1   6   1  231.50   16.03
   1   6   2  124.50   12.09
   1   6   2  110.63   11.47
  -1   6  -2  129.72   12.65
  -1   6  -2  126.97   12.80
  -1   6  -2  124.28   10.19
  -1   6  -3   29.27    5.24
   1   6   3   35.68    6.42
  -1   6  -3   46.43    7.95
   1   6   3   41.73    7.33
  -1   6  -3   41.58    7.25
   1   6   4    5.10    3.29
  -1   6  -4    3.22    1.83
  -1   6  -4    9.19    3.70
  -1   6  -4    5.39    2.72
   1   6   4   11.37    4.27
  -1   6  -5    9.66    4.10
  -1   6  -5    6.57    2.92
  -1   6  -5    6.02    3.29
   1   6   5   12.63    4.48
   1   6   5   11.64    4.53
   1   6   6    1.33    2.05
   1   6   6   -0.16    2.18
  -1   6  -6   -0.62    1.68
  -1   6  -6   -1.76    3.17
   1   6   7  137.87   13.83
   1   6   7  106.52   12.02
  -1   6  -7  101.12   10.58
  -1   6  -7  143.93   13.81
   1   6   8    0.71    2.10
  -1   6  -8    2.11    2.39
  -1   6  -8    0.31    2.88
   1   6   8    0.63    2.10
  -1   6  -9  345.75   22.30
   1   6   9  403.06   23.11
   1   6   9  351.73   23.16
   1   6  10   59.38    9.26
   1   6  10   82.63   11.44
  -1   6 -10   60.97    9.71
  -1   6 -10   45.43    8.32
  -1   6 -11   21.46    6.48
  -1   6 -11   15.34    4.64
   1   6  11   21.39    5.39
   1   6  11   15.05    4.87
  -1   6 -12   44.03    8.75
   1   6  12   51.64    9.49
  -1   6 -12   42.19    8.06
   1   6  13   -2.99    2.04
  -1   6 -13    4.55    3.64
  -1   6 -13    3.98    3.14
   1   6  14  106.62   13.77
  -1   6 -14  115.66   14.80
  -1   6 -14  119.08   14.95
   1   6  15    0.02    2.95
  -1   6 -15    2.59    4.29
  -1   6 -15   -4.82    4.34
  -1   6 -16    7.56    3.77
   1   6  16    6.25    3.97
  -1   6 -16   11.98    6.88
  -1   6 -17   23.61    7.32
   1   6  17   14.82    5.43
  -1  -6 -17   24.06    4.81
  -1   6 -17   13.58    4.42
   1  -6  17   21.65    6.56
   1  -6  18    2.91    3.58
  -1   6 -18   -2.48    3.68
  -1  -6 -18    3.91    2.77
   1   6  18   -1.35    2.60
  -1   6 -18   -3.63    3.43
  -1   6 -19    2.54    2.92
   1  -6  19   -4.76    4.95
  -1   6 -19    0.41    4.00
   1   6  19   -9.81    4.95
  -1  -6 -19    6.89    3.18
  -1   6 -20   -2.18    5.12
  -1  -6 -20   -1.69    2.53
   1  -6  20   -0.74    4.56
  -1   6 -20   13.75    6.69
   1   6  20    5.94    4.63
  -1  -6 -21    2.42    2.76
  -1   6 -21    3.79    4.38
   1  -6  21    5.09    5.92
  -1   6 -21    5.71    2.79
  -1  -6 -22   -0.89    2.52
   1  -6  22   11.47    6.35
  -1  -6 -23    0.48    2.54
  -1  -6 -24   13.14    5.05
  -1  -6 -25   10.31    4.63
  -1  -6 -26    7.22    4.37
  -1  -6 -27    3.00    3.07
  -1  -6 -28   -2.94    2.80
  -1  -6 -29    1.15    2.32
  -1  -6 -30   -0.61    2.63
   1  -7 -29    5.83    4.48
   1  -7 -28    5.00    3.61
   1  -7 -27    7.79    4.20
   1  -7 -26    5.05    4.02
   1  -7 -25    1.63    3.64
   1  -7 -24    3.59    2.22
   1  -7 -23    2.55    3.07
   1   7 -21   -1.57    2.25
   1   7 -21    5.31    4.64
  -1  -7  20    3.47    4.19
   1   7 -20    5.16    4.39
  -1   7  20    9.76    6.16
   1   7 -20    4.16    4.65
  -1  -7  19    3.51    3.29
  -1   7  19    5.48    4.34
   1   7 -19    0.62    1.99
   1   7 -19   -2.09    2.71
   1   7 -18    6.48    4.87
  -1   7  18    7.15    5.71
  -1  -7  18    2.79    2.94
   1   7 -18    7.41    4.97
  -1   7  17    8.62    5.09
   1   7 -17    5.08    4.68
   1   7 -17    7.46    5.43
  -1   7  16    6.13    3.76
   1   7 -16    7.18    4.91
   1   7 -16    8.69    4.88
   1   7 -15   -2.45    4.09
  -1   7  15    4.14    4.07
   1   7 -15    6.44    4.96
  -1   7  14    7.88    4.15
   1   7 -14    9.85    5.73
   1   7 -14    3.94    4.05
   1   7 -13    2.23    4.20
  -1   7  13    4.66    4.18
   1   7 -13   -2.81    3.51
  -1   7  12  144.76   16.65
   1   7 -12  142.28   15.18
   1   7 -12  159.53   17.38
  -1   7  11  199.62   19.63
   1   7 -11  186.73   18.41
   1   7 -10   78.21   11.55
  -1   7  10   70.63   11.65
  -1   7   9   37.41    8.26
   1   7  -9   45.21    8.69
  -1   7   8   72.68   11.46
  -1   7   8   80.02   10.59
   1   7  -8   81.04   11.59
  -1   7   7   33.65    6.86
  -1   7   7   44.51    8.82
   1   7  -7   38.23    8.21
  -1   7   6  110.58   11.99
   1   7  -6   88.12   11.83
  -1   7   6   91.40   12.50
   1   7  -5   11.37    5.21
  -1   7   5   15.53    4.27
   1   7  -5   17.27    5.85
  -1   7   5   14.32    5.23
   1   7  -4   16.61    5.61
  -1   7   4    6.06    2.79
   1   7  -4    9.99    3.78
  -1   7   4    6.27    3.09
   1   7  -3   -1.01    3.09
   1   7  -3    2.77    2.59
  -1   7   3    4.56    3.05
  -1   7   3   -0.54    2.29
  -1   7   2   30.48    5.98
   1   7  -2   30.34    6.85
  -1   7   2   22.74    5.34
   1   7  -2   33.50    7.15
   1   7  -1    1.68    2.67
  -1   7   1    0.60    2.57
  -1   7   1    4.02    3.06
   1   7  -1    2.53    2.83
  -1   7   0    9.41    3.18
   1   7   0   11.75    4.16
  -1   7   0   13.58    4.89
   1   7   0   20.72    5.93
   1   7   1    7.88    3.07
  -1   7  -1    5.37    3.14
  -1   7  -1    5.28    2.64
   1   7   1   10.53    4.03
   1   7   2   99.67   12.01
   1   7   2   95.57   11.35
  -1   7  -2  120.15   13.19
  -1   7  -2  109.41   13.52
   1   7   3    0.66    1.90
  -1   7  -3   -2.13    2.14
  -1   7  -3   -1.93    3.64
   1   7   3    0.28    2.31
  -1   7  -4    2.18    3.69
   1   7   4   -0.49    1.83
  -1   7  -4   -0.89    2.81
   1   7   4    2.74    3.22
  -1   7  -5    4.80    3.46
   1   7   5    1.07    1.74
  -1   7  -5   -1.85    2.80
   1   7   5    2.85    3.01
   1   7   6   -1.54    3.03
   1   7   6    0.29    2.17
  -1   7  -6   -1.23    2.86
   1   7   7  282.61   21.63
  -1   7  -7  278.34   18.80
  -1   7  -7  288.07   21.42
   1   7   8   41.40    8.64
   1   7   8   51.64    9.44
  -1   7  -8   45.75    8.98
  -1   7  -8   40.40    7.28
  -1   7  -9   33.67    8.08
   1   7   9   38.74    8.67
  -1   7  -9   22.77    5.46
   1   7   9   39.84    8.07
   1   7  10    2.88    3.74
  -1   7 -10    3.07    3.29
   1   7  10   -3.41    2.11
  -1   7 -10   -1.52    3.55
  -1   7 -11    0.81    2.47
   1   7  11   -0.74    2.59
  -1   7 -11   -3.38    3.99
  -1   7 -12    0.07    2.72
  -1   7 -12    1.06    1.93
   1   7  12   -3.01    3.43
  -1   7 -13    1.83    2.11
   1   7  13    2.45    2.53
  -1   7 -13    0.56    1.87
   1   7  14    8.22    4.53
  -1   7 -14    7.26    4.47
  -1   7 -14   10.80    5.68
  -1   7 -15    2.20    3.71
   1   7  15    1.78    1.97
  -1   7 -15   -0.71    2.74
   1   7  16    1.31    1.51
  -1   7 -16    0.12    3.17
  -1   7 -16    4.04    4.46
   1   7  17   -0.37    1.71
  -1   7 -17   -0.54    2.15
  -1  -7 -17    0.43    2.35
  -1   7 -17   -5.50    5.19
  -1   7 -18   14.51    5.59
   1  -7  18   22.29    7.83
   1   7  18   13.29    5.60
  -1  -7 -18   12.12    3.79
  -1   7 -18   13.03    5.58
   1  -7  19   -4.17    3.63
  -1  -7 -19    4.82    3.11
  -1   7 -19   -0.25    2.49
   1   7  19   -0.55    2.38
  -1  -7 -20    2.22    2.28
   1   7  20   -0.52    2.87
   1  -7  20    1.89    4.12
  -1   7 -20    5.41    4.65
  -1  -7 -21    2.77    2.06
  -1  -7 -22   -2.26    2.73
  -1  -7 -23    3.66    3.25
  -1  -7 -24   -2.06    2.37
  -1  -7 -25    7.71    3.54
  -1  -7 -26    7.01    3.85
  -1  -7 -27   -0.52    1.99
  -1  -7 -28   -0.06    2.71
  -1  -7 -29   -9.18    4.97
   1  -8 -28    0.76    2.93
   1  -8 -27    8.37    4.36
   1  -8 -26   -0.20    2.33
   1  -8 -25    1.17    3.33
   1  -8 -24    3.34    2.70
   1  -8 -23    1.74    2.24
   1   8 -18   -2.63    5.23
  -1   8  18    4.65    5.30
  -1   8  17   -0.58    2.83
   1   8 -17    1.66    3.92
   1   8 -16   23.63    7.68
  -1   8  16   12.21    6.95
   1   8 -15   13.29    6.03
  -1   8  15    1.06    2.50
   1   8 -14   24.68    7.88
  -1   8  14   15.78    6.57
   1   8 -13   -2.01    2.82
  -1   8  13   -5.55    5.03
   1   8 -12    2.38    2.69
  -1   8  12    2.36    3.86
  -1   8  11   54.30   11.47
   1   8 -11   63.74   11.83
  -1   8  10    4.24    4.99
   1   8 -10   10.10    5.11
  -1   8   9   69.75   12.20
   1   8  -9   56.88   10.41
   1   8  -8    3.07    4.41
  -1   8   8    1.30    3.37
   1   8  -7    1.15    3.31
  -1   8   7   -0.55    2.70
  -1   8   6    1.98    2.76
   1   8  -6    0.04    2.48
  -1   8   6   -5.18    2.90
   1   8  -5   -0.95    2.93
  -1   8   5   -0.42    1.95
   1   8  -5    1.64    2.85
  -1   8   5    0.03    3.03
  -1   8   4   -2.30    2.68
   1   8  -4    2.23    2.85
  -1   8   4    1.92    2.98
   1   8  -4    4.14    2.78
  -1   8   3   65.58   10.93
   1   8  -3   90.18   12.59
   1   8  -3   83.52   12.06
  -1   8   3   61.53   10.11
   1   8  -2   54.05   10.08
  -1   8   2   64.35   10.04
   1   8  -2   55.55   10.13
  -1   8   2   64.02   10.07
  -1   8   1   25.93    6.71
   1   8  -1   45.72    9.22
   1   8  -1   29.39    8.21
  -1   8   1   29.71    7.70
  -1   8   0   17.24    5.51
  -1   8   0   10.30    5.10
   1   8   0   18.89    6.46
   1   8   0   18.41    6.52
  -1   8  -1   23.07    6.72
  -1   8  -1   28.77    7.27
   1   8   1   27.35    6.87
   1   8   1   21.07    6.60
   1   8   2   23.85    6.41
  -1   8  -2   36.45    9.19
  -1   8  -2   29.65    7.75
   1   8   2   31.05    7.32
  -1   8  -3    4.50    4.54
   1   8   3   -2.02    3.35
   1   8   3   -2.68    4.13
  -1   8  -3   -2.10    3.18
   1   8   4   42.45    8.98
  -1   8  -4   36.00    8.56
   1   8   4   38.73    8.49
  -1   8  -4   37.97    8.17
   1   8   5   60.23   10.80
  -1   8  -5   66.74   10.24
   1   8   5   47.44    8.99
   1   8   6    7.45    3.86
   1   8   6    5.27    3.82
  -1   8  -6    4.09    3.18
   1   8   7    3.92    3.05
   1   8   7    5.14    3.18
  -1   8  -7    2.85    2.70
   1   8   8    2.39    3.00
   1   8   8    1.57    2.53
  -1   8  -8    4.85    2.72
  -1   8  -9   39.83    9.31
   1   8   9   44.41    8.92
   1   8   9   63.57   11.80
  -1   8 -10    7.43    4.16
   1   8  10    9.49    4.90
   1   8  11   12.38    5.85
  -1   8 -11   11.67    5.28
  -1   8 -12    1.70    5.07
   1   8  12    2.96    3.75
   1   8  13    1.17    3.28
  -1   8 -13    2.16    2.12
  -1   8 -14    3.55    3.79
   1   8  14   15.32    5.88
   1   8  15    1.38    2.07
  -1   8 -15   -0.59    2.03
  -1   8 -16   -2.98    2.34
   1   8  16   -0.21    2.50
  -1  -8 -16    1.17    2.25
  -1   8 -17    5.64    3.67
   1   8  17    1.77    3.61
  -1  -8 -17    5.60    3.07
  -1   8 -18    8.38    5.21
   1   8  18   -1.95    4.44
  -1  -8 -19   19.95    5.01
  -1  -8 -20   10.01    4.30
  -1  -8 -21   13.38    4.78
  -1  -8 -22   -0.26    2.45
  -1  -8 -23    4.10    2.77
  -1  -8 -24   10.89    4.12
  -1  -8 -25    4.81    3.18
  -1  -8 -26   -3.28    2.72
  -1  -8 -27    1.31    2.21
   1  -9 -27    7.94    4.50
   1  -9 -26    3.30    3.07
   1  -9 -25    5.66    3.84
   1  -9 -24    0.14    3.86
   1  -9 -23    7.07    4.05
   1  -9 -22    0.90    2.21
   1   9 -15    3.51    4.76
  -1   9  15    5.01    5.65
  -1   9  14    4.95    4.95
   1   9 -14    6.94    5.21
  -1   9  13   16.39    6.48
   1   9 -13   12.67    6.08
  -1   9  12    0.71    2.67
   1   9 -12   -1.63    3.85
   1   9 -11   36.89    9.33
  -1   9  11   51.27   11.70
   1   9 -10    1.33    2.95
  -1   9  10    2.69    3.65
  -1   9   9   30.84    8.65
   1   9  -9   38.51    9.71
   1   9  -8   47.90   10.44
  -1   9   8   38.49    8.95
  -1   9   7   20.42    7.02
   1   9  -7    7.36    4.63
  -1   9   6   22.24    7.06
   1   9  -6   35.52    9.04
   1   9  -5    2.28    4.73
  -1   9   5   -1.95    4.55
   1   9  -5    6.14    5.10
  -1   9   5   -3.10    3.12
  -1   9   4    9.25    5.19
   1   9  -4   17.64    6.15
   1   9  -4    8.15    3.68
  -1   9   4    7.78    4.41
  -1   9   3   -1.15    2.54
  -1   9   3    2.59    3.12
   1   9  -3    3.90    3.69
  -1   9   2    4.15    3.91
   1   9  -2    4.82    3.31
   1   9  -2    9.67    5.30
  -1   9   2    1.57    2.48
   1   9  -1   31.60    8.27
  -1   9   1   22.66    7.00
  -1   9   1   31.38    8.12
   1   9  -1   17.24    6.16
   1   9   0   -0.94    3.80
   1   9   0    2.66    2.54
  -1   9   0    7.61    4.68
  -1   9   0    1.13    3.84
   1   9   1    7.64    4.29
  -1   9  -1    2.27    3.03
   1   9   1    3.69    2.82
  -1   9  -1    6.26    4.55
  -1   9  -2   -2.87    3.92
  -1   9  -2   -1.17    4.03
   1   9   2    3.19    3.61
   1   9   2   -0.59    2.53
  -1   9  -3   68.89   11.54
   1   9   3   56.89   10.92
  -1   9  -3   60.47   11.77
   1   9   3   68.86   12.25
   1   9   4   30.43    7.64
  -1   9  -4   35.83    9.43
  -1   9  -4   36.71    8.87
   1   9   4   24.81    7.47
  -1   9  -5   34.28    8.27
   1   9   5   18.95    6.06
  -1   9  -5   20.97    6.84
   1   9   5   22.44    6.63
   1   9   6    0.96    3.44
  -1   9  -6    5.35    4.44
   1   9   6   -1.58    1.75
   1   9   7   25.17    6.83
   1   9   7   15.75    5.95
  -1   9  -7   23.41    7.02
   1   9   8    1.08    3.95
  -1   9  -8   -3.20    4.48
   1   9   9   21.83    7.55
  -1   9  -9   22.05    7.57
  -1   9 -10    5.23    4.71
   1   9  10    4.14    3.17
  -1   9 -11    2.51    3.45
   1   9  11    2.45    3.64
  -1   9 -12   -1.31    4.27
   1   9  12    4.34    4.48
  -1   9 -13    3.85    2.85
   1   9  13   -2.25    2.46
   1   9  14   -4.68    6.13
  -1   9 -14    7.34    5.34
   1   9  15    0.72    4.01
  -1  -9 -15   11.88    3.64
   1   9  16   -4.80    3.86
  -1  -9 -16    0.59    2.54
  -1  -9 -17    5.96    3.55
  -1  -9 -18    6.34    3.48
  -1  -9 -19    7.00    3.62
  -1  -9 -20   14.91    4.79
  -1  -9 -21    0.85    2.00
  -1  -9 -22    1.55    2.25
  -1  -9 -23    2.60    3.06
  -1  -9 -24    4.32    3.25
  -1  -9 -25   -0.33    2.54
  -1  -9 -26    8.33    4.04
   1 -10 -25   -0.46    3.58
   1 -10 -24   -2.65    2.40
   1 -10 -23    8.48    3.43
   1 -10 -22    6.50    3.93
   1 -10 -21    4.78    2.96
   1  10 -12   23.78    8.58
  -1  10  12    9.54    5.85
  -1  10  11    6.02    4.66
   1  10 -11   -6.81    5.20
  -1  10  10    4.42    4.60
   1  10 -10   -1.57    3.96
  -1  10   9    0.56    2.88
   1  10  -9   -0.51    2.39
  -1  10   8    7.22    4.78
   1  10  -8   17.11    7.47
  -1  10   7    8.28    4.74
   1  10  -7   11.88    6.41
   1  10  -6    1.02    2.27
  -1  10   6   -2.00    2.80
  -1  10   5   -0.11    2.29
   1  10  -5   -5.52    5.49
   1  10  -4    3.22    3.59
   1  10  -4    2.37    3.87
  -1  10   4    4.78    3.62
  -1  10   4    0.83    3.30
   1  10  -3   22.54    7.76
  -1  10   3   32.84    9.38
   1  10  -3   46.81   11.13
  -1  10   3   17.76    6.55
  -1  10   2    3.80    4.43
  -1  10   2    3.79    2.33
   1  10  -2    5.67    3.95
   1  10  -2    4.81    5.89
  -1  10   1   64.38   13.00
   1  10  -1  102.13   15.44
   1  10  -1   90.42   15.45
  -1  10   1   65.71   12.43
   1  10   0   10.36    4.98
   1  10   0   13.72    6.75
  -1  10   0   11.58    6.46
  -1  10   0    3.82    3.18
  -1  10  -1   -0.55    2.93
   1  10   1    0.02    3.06
   1  10   1    4.46    4.97
  -1  10  -1   -0.92    2.72
   1  10   2    5.08    1.86
   1  10   2    7.93    5.44
  -1  10  -2    9.03    4.09
  -1  10  -2    7.14    4.59
  -1  10  -3    1.87    2.42
   1  10   3   -1.88    3.19
  -1  10  -3    8.29    4.39
   1  10   3    9.59    5.40
   1  10   4    9.81    5.48
  -1  10  -4   14.83    6.14
   1  10   4   17.60    6.41
  -1  10  -4   13.26    5.94
  -1  10  -5    5.68    4.70
  -1  10  -5   11.67    5.91
   1  10   5   12.02    5.22
   1  10   5   12.58    5.76
   1  10   6    6.31    3.17
   1  10   6    5.38    4.30
  -1  10  -6    2.44    3.14
   1  10   7    1.43    3.96
  -1  10  -7   -1.26    3.40
   1  10   8   -1.67    3.82
  -1  10  -8    1.71    3.32
  -1  10  -9    7.56    4.57
   1  10   9    3.28    3.13
  -1  10 -10   20.63    8.06
   1  10  10   14.27    6.44
   1  10  11    6.23    4.52
  -1  10 -11    5.52    4.06
   1  10  12    9.30    5.83
  -1 -10 -20    1.10    2.03
  -1 -10 -21    5.39    3.38
  -1 -10 -22   -4.35    3.95
  -1 -10 -23   -0.09    2.63
  -1 -10 -24   -0.26    2.24
  -1  11   6   11.27    6.20
   1  11  -6   12.12    5.05
  -1  11   5    2.68    3.80
   1  11  -5    1.79    3.27
   1  11  -4   14.14    6.80
  -1  11   4    4.20    2.73
   1  11  -4    7.85    5.76
   1  11  -3   -0.08    2.96
  -1  11   3    1.51    4.20
   1  11  -3    0.78    2.27
  -1  11   2    3.25    3.12
   1  11  -2    7.32    6.38
  -1  11   2   16.55    6.92
   1  11  -2   -2.31    4.49
   1  11  -1   11.98    7.05
  -1  11   1    4.29    3.73
  -1  11   1    0.03    3.63
   1  11  -1    2.91    3.13
  -1  11   0   21.65    8.55
   1  11   0    7.70    5.37
   1  11   0   11.19    6.83
  -1  11   0   12.28    5.65
  -1  11  -1    0.17    2.29
   1  11   1    1.83    3.19
  -1  11  -1   -3.80    3.37
   1  11   2   -1.34    3.59
   1  11   2    3.82    5.36
  -1  11  -2   -2.17    3.09
  -1  11  -2    9.10    5.05
  -1  11  -3    4.53    3.79
   1  11   3   12.29    7.33
  -1  11  -3    3.39    3.70
   1  11   3   11.88    5.92
  -1  11  -4   -0.42    3.26
   1  11   4    3.15    5.12
  -1  11  -4    2.73    3.57
   1  11   4    1.24    3.17
  -1  11  -5    1.50    3.86
   1  11   5    3.77    4.71
  -1  11  -6   -1.53    2.67
   1  11   6    1.40    2.96
   2   0 -27    6.05    3.26
   2   0 -26    0.64    2.17
   2   0 -25    0.49    3.17
  -2   0  25   -3.00    3.92
   2   0 -25    4.17    3.65
   2   0 -24   -1.01    2.32
   2   0 -24   -3.01    3.12
  -2   0  24   -5.28    4.06
   2   0 -23   -1.36    1.68
   2   0 -23   -7.12    5.00
  -2   0  23   -2.62    3.98
   2   0 -22    5.10    2.75
   2   0 -22    3.94    3.13
  -2   0  22    4.22    2.32
  -2   0  21    2.12    2.52
   2   0 -21   -1.46    1.44
   2   0 -20    4.56    2.80
  -2   0  20    2.65    4.29
   2   0 -20   -3.79    4.17
   2   0 -19    0.40    2.70
  -2   0  19   -1.87    2.53
   2   0 -18   -2.14    3.32
  -2   0  18    4.80    2.87
   2   0 -17    0.03    2.69
  -2   0  17   -2.47    1.98
   2   0 -16   20.96    6.09
  -2   0  16   16.79    5.19
  -2   0  15    0.59    2.50
   2   0 -15    2.66    3.41
   2   0 -14  556.00   25.26
  -2   0  14  524.90   25.39
   2   0 -13   -0.48    2.20
  -2   0  13    1.58    3.19
   2   0 -12   17.44    4.53
  -2   0  12   16.24    4.75
   2   0 -11   -0.07    2.36
  -2   0  11    2.16    2.55
  -2   0  11    0.76    0.89
   2   0 -11    0.78    1.32
   2   0 -10  527.80   21.25
   2   0 -10  492.77   14.63
  -2   0  10  495.53   20.28
  -2   0  10  532.07   15.15
   2   0  -9   -0.25    0.92
  -2   0   9    1.42    1.98
  -2   0   9   -0.51    0.84
   2   0  -9   -0.13    1.49
  -2   0   8 2821.73   43.04
   2   0  -8 2937.88   42.64
   2   0  -7    1.51    0.92
   2   0  -7    1.30    1.49
  -2   0   7   -0.72    0.79
  -2   0   7    1.77    2.32
  -2   0   6  140.54    8.76
   2   0  -6  155.06    5.58
   2   0  -6  145.31    8.59
  -2   0   5    0.12    1.07
   2   0  -5    1.86    1.07
  -2   0   5   -0.50    0.72
   2   0  -5   -0.57    0.62
  -2   0   4  161.87    8.14
  -2   0   4  171.61    6.79
  -2   0   3    0.89    0.97
  -2   0   3    0.40    0.78
  -2   0   2 1598.31   19.72
  -2   0   2 1578.93   19.25
   2   0  -2 1525.83   15.37
  -2   0   1   -1.09    0.52
  -2   0   1   -0.30    0.71
   2   0  -1    0.93    0.62
  -2   0   1    0.80    0.67
  -2   0   0  126.11    5.79
  -2   0   0  128.77    5.32
  -2   0  -1    0.08    0.59
  -2   0  -1   -0.23    0.95
  -2   0  -2  110.05    6.06
  -2   0  -2   76.89    4.54
   2   0   3    0.08    0.54
  -2   0  -3   -0.68    1.06
  -2   0  -3    1.56    0.99
  -2   0  -4 5924.47   43.87
   2   0   4 5950.29   39.30
  -2   0  -5    1.58    1.28
  -2   0  -5    1.01    1.39
   2   0   5    2.68    1.65
   2   0   6  134.41    7.69
  -2   0  -6  131.68    7.45
  -2   0  -6  163.27    9.50
  -2   0  -7    0.41    0.77
   2   0   7    0.78    1.28
  -2   0  -7    1.11    1.74
   2   0   8    1.03    0.98
  -2   0  -8    2.10    1.31
  -2   0  -8    1.57    2.13
  -2   0  -9    0.59    1.00
   2   0   9   -0.33    1.09
  -2   0  -9   -0.31    1.64
   2   0  10  306.74   15.34
  -2   0 -10  327.37   16.92
  -2   0 -11    1.83    1.79
  -2   0 -11    0.41    1.18
   2   0  11   -0.44    1.92
  -2   0 -11   -0.70    2.33
  -2   0 -12  186.95   11.49
   2   0  12  225.20   14.01
  -2   0 -12  188.46    9.76
  -2   0 -13    1.23    3.18
  -2   0 -13   -0.95    1.21
  -2   0 -13   -0.99    1.25
   2   0  13   -0.44    1.70
  -2   0 -14   10.82    3.54
  -2   0 -14    7.70    2.35
   2   0  14   11.84    3.82
  -2   0 -15   -1.13    1.52
  -2   0 -15   -4.55    4.07
   2   0  15    0.66    1.91
  -2   0 -16  246.25   19.41
   2   0  16  234.49   17.55
  -2   0 -16  276.95   14.09
  -2   0 -17    0.42    2.79
   2   0  17   -2.65    3.31
  -2   0 -17   -4.23    2.34
  -2   0 -18   15.10    5.09
   2   0  18   22.11    6.11
  -2   0 -18   17.32    4.17
  -2   0 -19   -0.27    3.61
   2   0  19   -1.19    2.77
  -2   0 -19    0.10    1.85
  -2   0 -20    6.18    4.68
  -2   0 -20   -1.55    2.55
  -2   0 -21   -1.60    3.22
  -2   0 -21   -1.08    2.10
  -2   0 -22    4.53    5.36
  -2   0 -22    2.36    2.48
  -2   0 -23   -1.11    4.81
  -2   0 -23   -1.89    2.74
  -2   0 -24    7.61    4.42
  -2   0 -24    9.65    4.10
  -2   0 -25   -1.96    3.20
  -2   0 -26    6.94    2.92
  -2   0 -27    1.26    2.11
  -2   0 -28    1.11    2.27
  -2   0 -29   -0.47    2.21
  -2   0 -30    7.57    3.97
  -2   0 -31    2.45    2.39
   2  -1 -31   -2.94    2.25
   2  -1 -30   -1.01    1.92
   2  -1 -29    8.20    3.73
   2  -1 -28    7.06    3.60
   2  -1 -27    3.07    2.57
   2  -1 -26    7.19    3.74
   2  -1 -25    5.92    3.34
   2   1 -25   13.36    6.62
  -2  -1  25   -0.99    3.19
   2  -1 -25   -1.98    2.72
  -2   1  25   12.78    6.56
   2   1 -24    3.26    3.20
   2  -1 -24    4.63    4.65
   2  -1 -24    0.77    2.31
  -2  -1  24    0.97    2.24
  -2   1  24   -1.14    3.46
   2  -1 -23    0.56    2.15
  -2  -1  23    4.49    5.08
   2   1 -23    5.36    3.55
   2  -1 -23   -2.22    5.36
  -2   1  23   -5.70    4.78
   2   1 -23   -2.39    2.38
   2  -1 -22   22.21    4.99
   2   1 -22    5.87    3.92
   2   1 -22   18.28    4.51
   2  -1 -22   17.91    7.48
  -2  -1  22   14.89    6.09
  -2   1  22   13.02    5.64
  -2   1  21   -6.20    4.26
   2   1 -21   -4.52    5.59
  -2  -1  21   -1.98    2.34
   2   1 -21    2.58    2.60
   2  -1 -21    7.02    3.91
   2  -1 -20    7.49    3.12
  -2  -1  20   11.89    5.43
   2   1 -20   15.41    5.36
   2   1 -20    9.76    3.38
  -2   1  20    9.72    4.30
   2  -1 -19   12.10    4.79
  -2  -1  19   21.86    7.16
   2   1 -19    8.35    3.92
   2   1 -19    9.98    3.45
  -2   1  19   12.81    4.74
   2   1 -18   92.85   12.24
   2   1 -18   82.99    7.92
  -2  -1  18  102.10   13.43
   2  -1 -18  102.20   12.93
  -2   1  18   80.38   11.41
  -2   1  17   -3.44    3.65
   2   1 -17    3.02    2.09
  -2  -1  17    7.19    4.49
   2   1 -17   -2.23    2.24
   2  -1 -17    0.98    2.51
  -2   1  16    2.25    3.56
  -2  -1  16    8.10    4.39
   2   1 -16    2.32    2.29
   2  -1 -16    2.49    2.23
   2   1 -16    0.30    2.59
  -2   1  15  177.75   15.58
   2   1 -15  171.82   14.67
  -2  -1  15  187.64   16.14
   2   1 -15  196.85   13.36
   2  -1 -15  200.90   16.00
  -2  -1  14    7.91    4.00
  -2   1  14    9.58    3.93
   2   1 -14   11.72    3.42
   2   1 -14   12.98    4.25
   2  -1 -14   11.36    4.56
  -2  -1  13    1.93    2.81
  -2   1  13   -0.26    2.32
   2   1 -13    1.74    1.93
   2   1 -13   -0.59    2.10
   2  -1 -13    0.54    2.89
  -2   1  12  420.74   21.00
  -2  -1  12  409.47   20.86
   2   1 -12  414.57   16.88
   2  -1 -12  450.08   21.23
   2   1 -12  395.90   19.86
   2   1 -11  464.32   16.92
   2  -1 -11  492.79   21.81
  -2   1  11  452.69   20.91
  -2  -1  11  438.79   20.66
  -2  -1  11  450.00   11.97
   2   1 -11  475.71   20.55
  -2   1  11  445.65   15.95
   2   1 -10  196.25   10.40
  -2  -1  10  207.86   13.52
   2  -1 -10  220.01   13.35
   2   1 -10  230.35   14.04
  -2   1  10  207.39   13.37
  -2   1  10  216.98   10.89
  -2  -1  10  238.39    8.60
  -2   1   9   40.89    4.71
   2   1  -9   36.46    5.79
  -2   1   9   36.81    5.49
  -2  -1   9   39.98    3.43
   2   1  -9   30.90    3.92
   2  -1  -9   44.22    6.14
  -2  -1   9   39.05    5.88
  -2   1   8    2.33    1.34
  -2  -1   8    3.16    0.98
   2   1  -8    4.66    2.74
  -2  -1   8    2.29    1.75
   2   1  -8    4.74    1.67
  -2   1   8    3.37    1.72
   2  -1  -8    2.17    1.49
   2  -1  -7  273.63   12.47
   2   1  -7  268.50   13.24
  -2  -1   7  264.78    7.76
  -2   1   7  276.98   11.16
  -2  -1   7  245.31   12.46
  -2   1   7  245.06   12.30
  -2  -1   6    1.60    1.32
  -2   1   6    2.58    1.46
   2   1  -6    0.47    1.71
   2   1  -6    0.92    1.31
  -2   1   6    1.76    1.66
  -2  -1   6    0.80    0.58
   2  -1  -6    2.42    1.82
  -2   1   5  856.79   17.46
  -2  -1   5  781.53   13.87
  -2  -1   5  927.42   21.30
  -2   1   5  909.59   21.00
   2   1  -5  822.41   19.76
  -2   1   4  507.64   13.31
   2   1  -4  479.36   14.43
  -2  -1   4  505.41   10.53
   2   1  -4  500.57   12.35
  -2   1   4  491.83   14.51
   2   1  -3    6.29    1.55
  -2  -1   3    4.87    1.25
  -2   1   3    7.69    1.65
  -2   1   3    3.10    1.31
   2   1  -3    4.24    1.83
  -2   1   2 4923.40   36.03
   2   1  -2 4957.73   36.97
  -2  -1   2 4908.90   32.62
  -2   1   2 5170.20   26.80
  -2   1   1  637.87   12.97
  -2   1   1  580.58   13.85
  -2  -1   1  589.25   11.55
   2   1  -1  606.02   13.35
  -2   1   1  611.76   11.00
  -2   1   1  648.48   13.38
  -2   1   0   30.32    3.52
  -2  -1   0   15.90    1.98
  -2   1   0   18.24    3.10
  -2   1   0   16.34    2.75
  -2  -1   0   18.58    2.36
   2   1   0   19.37    1.95
  -2   1   0   27.42    3.10
   2   1   0   18.50    2.60
   2   1   1 3721.51   25.30
  -2  -1  -1 3618.64   31.32
  -2   1  -1 3622.33   35.52
  -2  -1  -1 3697.64   27.21
  -2   1  -1 3760.99   27.57
   2   1   2 9461.77   64.38
  -2   1  -2 9850.88   63.63
  -2   1  -2 9527.49   62.69
  -2  -1  -2 9584.06   56.98
  -2   1  -2 9999.00   52.11
  -2  -1  -2 9617.08   51.11
  -2   1  -3  633.50   13.45
  -2   1  -3  545.66   14.78
   2   1   3  594.42   16.16
   2   1   3  594.67   11.87
  -2  -1  -3  636.60   15.36
  -2   1  -3  644.32   17.06
  -2  -1  -3  586.32   12.99
  -2   1  -4   20.72    2.38
  -2  -1  -4   35.16    4.02
  -2   1  -4   34.51    4.20
   2   1   4   29.19    3.24
  -2   1  -4   31.47    4.26
  -2  -1  -4   27.04    3.14
  -2   1  -5  270.91   12.26
  -2  -1  -5  268.15   10.61
   2   1   5  203.70    9.02
  -2  -1  -5  266.64   11.17
  -2   1  -5  205.12    8.28
  -2   1  -5  258.57   11.70
  -2  -1  -6  751.06   19.68
   2  -1   6  522.07   15.74
   2   1   6  530.94   15.66
  -2   1  -6  655.37   19.44
  -2   1  -6  745.75   21.57
  -2   1  -6  517.85   13.41
  -2  -1  -6  712.22   19.26
  -2  -1  -7   59.61    6.12
  -2   1  -7   52.26    5.98
   2  -1   7   49.07    5.31
  -2  -1  -7   60.38    6.09
   2   1   7   53.47    5.26
  -2   1  -7   61.10    6.52
  -2   1  -7   33.31    3.53
  -2  -1  -8  112.83    8.81
  -2  -1  -8  122.79    9.06
  -2   1  -8  127.63   10.04
   2   1   8  109.99    8.07
   2  -1   8  111.85    8.39
  -2   1  -8  107.14    9.10
  -2  -1  -9  381.28   16.26
   2   1   9  323.52   14.79
   2  -1   9  346.36   15.66
  -2  -1  -9  354.03   16.26
  -2   1  -9  360.82   17.60
  -2  -1 -10    4.56    3.04
  -2   1 -10   -1.88    2.84
  -2  -1 -10   -0.14    1.06
   2  -1  10   -1.08    1.52
   2   1  10   -1.53    1.41
  -2  -1 -10    0.25    1.24
  -2   1 -10    0.34    0.96
  -2   1 -11  624.20   25.16
  -2   1 -11  646.61   17.81
  -2  -1 -11  623.18   16.98
  -2  -1 -11  618.51   23.69
   2  -1  11  602.86   23.18
  -2   1 -11  633.90   16.76
   2   1  11  572.15   21.95
  -2  -1 -12   78.81    9.36
   2  -1  12   80.29    9.07
  -2  -1 -12   62.24    7.24
   2   1  12   71.56    8.09
  -2   1 -12   88.02   10.27
  -2   1 -12   73.38    6.14
  -2  -1 -12   51.08    5.18
   2   1  13   -0.60    1.61
  -2   1 -13    0.59    1.22
  -2   1 -13   -4.94    3.69
  -2  -1 -13    0.29    1.50
  -2  -1 -13    0.54    1.59
  -2  -1 -13    3.43    3.58
   2  -1  13    7.10    3.87
  -2  -1 -14   14.16    4.59
  -2   1 -14    8.45    2.63
   2   1  14   10.05    3.12
  -2  -1 -14   15.45    4.14
   2  -1  14   14.32    5.14
  -2   1 -14    7.37    2.88
  -2  -1 -14    7.13    2.43
   2  -1  15    9.61    4.28
  -2   1 -15    8.72    4.82
  -2  -1 -15    3.24    2.78
  -2  -1 -15    3.31    1.72
   2   1  15    2.97    1.65
  -2   1 -15    6.86    2.40
  -2  -1 -16   27.58    6.50
   2  -1  16   28.13    6.12
  -2   1 -16   20.81    3.98
  -2   1 -16   22.76    6.94
   2   1  16   28.15    5.88
  -2  -1 -16   32.14    5.13
  -2   1 -17   22.00    6.42
   2  -1  17   26.45    6.59
   2   1  17   17.19    5.42
  -2   1 -17   31.11    5.04
  -2  -1 -17   28.66    4.83
  -2  -1 -17   25.13    6.58
   2  -1  18    8.11    4.31
  -2  -1 -18    4.26    2.14
  -2  -1 -18    0.22    2.13
   2   1  18    0.80    3.38
  -2   1 -18    9.85    4.94
  -2   1 -18    2.28    2.39
  -2   1 -19   -1.15    2.87
   2  -1  19    0.49    2.54
  -2  -1 -19   -0.31    2.55
   2   1  19    2.28    3.48
  -2  -1 -19    3.43    1.87
  -2   1 -19    1.57    2.85
  -2   1 -20   18.56    6.99
  -2   1 -20   14.37    3.87
  -2  -1 -20   18.11    4.36
  -2  -1 -20    5.36    4.20
  -2  -1 -21   -0.06    3.32
  -2  -1 -21    0.28    2.14
  -2   1 -21    6.70    4.24
  -2   1 -21   -1.49    2.38
  -2   1 -22   16.51    4.28
  -2  -1 -22   11.23    5.36
  -2  -1 -22   21.56    4.82
  -2   1 -22    5.68    5.27
  -2   1 -23    3.92    2.57
  -2   1 -23    4.85    2.69
  -2  -1 -23    6.12    3.13
  -2  -1 -24    0.91    2.15
  -2  -1 -24    5.51    4.93
  -2   1 -24    6.89    4.89
  -2   1 -24    5.52    3.13
  -2  -1 -25    1.24    2.78
  -2   1 -25    3.39    2.86
  -2  -1 -26    3.00    2.12
  -2   1 -26    0.99    1.74
  -2   1 -27    2.55    3.01
  -2  -1 -27   -7.26    4.20
  -2  -1 -28    0.41    2.70
  -2  -1 -29   -0.67    2.14
  -2  -1 -30    4.87    3.42
  -2  -1 -31   -0.05    2.31
  -2  -1 -32    4.00    3.23
   2  -2 -33    4.97    3.68
   2  -2 -32   -2.59    2.93
   2  -2 -31    0.99    2.10
   2  -2 -30    0.20    2.01
   2  -2 -29   15.42    5.12
   2  -2 -28   14.37    4.76
   2  -2 -27   33.56    7.31
   2  -2 -26   11.03    3.94
   2  -2 -25    1.01    2.61
  -2   2  25    4.21    4.61
  -2  -2  25    2.57    4.39
   2  -2 -25    5.55    4.37
   2  -2 -24    9.59    3.96
   2   2 -24    1.09    3.27
  -2  -2  24   -2.82    2.25
   2  -2 -24   -3.74    4.79
  -2   2  24    3.68    4.17
   2  -2 -23   -3.31    4.33
  -2  -2  23    6.47    6.19
   2  -2 -23    3.72    3.27
   2   2 -23   -5.31    3.95
  -2   2  23    1.89    3.21
   2   2 -22   13.44    6.70
   2  -2 -22   15.44    6.22
  -2   2  22   19.57    7.04
  -2  -2  22   16.83    7.27
  -2  -2  21    1.90    3.46
  -2   2  21    0.19    2.66
   2  -2 -21   -1.03    2.75
  -2   2  20    9.64    5.32
   2  -2 -20    4.65    2.27
  -2  -2  20    8.55    5.06
  -2  -2  19   47.76   10.04
   2   2 -19   40.23    9.11
  -2   2  19   38.25    8.97
   2  -2 -19   40.99    8.32
  -2  -2  18   66.46   11.18
   2   2 -18   66.72   11.40
   2  -2 -18   51.83    9.28
  -2   2  18   66.18   10.79
   2   2 -17   33.29    7.14
  -2   2  17   48.02    9.15
   2   2 -17   42.09    7.41
  -2  -2  17   44.22    8.90
   2  -2 -17   44.22    8.43
   2   2 -16    9.76    2.61
   2   2 -16    6.48    3.59
  -2  -2  16    7.56    2.54
  -2   2  16    5.87    3.82
   2  -2 -16    9.07    4.74
   2   2 -16    8.25    3.06
  -2   2  15   10.38    4.25
   2   2 -15    7.42    2.80
   2  -2 -15   11.37    4.91
   2   2 -15    8.38    2.95
  -2  -2  15    7.80    4.26
   2   2 -14   39.45    6.04
  -2  -2  14   36.52    7.31
   2  -2 -14   58.05    8.33
  -2   2  14   46.31    8.11
   2   2 -14   38.86    6.97
  -2  -2  13    3.50    2.48
   2   2 -13    1.48    2.30
   2   2 -13   -0.10    1.39
   2  -2 -13    3.10    3.48
  -2   2  13   -1.58    2.03
  -2   2  12   -0.99    2.52
   2  -2 -12    0.68    2.54
   2   2 -12    2.76    2.15
  -2  -2  12    1.38    2.16
   2   2 -12    2.65    1.91
   2   2 -11   -0.34    1.30
   2  -2 -11   -1.67    2.37
  -2   2  11    1.56    0.85
   2   2 -11   -1.28    1.62
  -2   2  11    1.80    1.65
  -2   2  11    2.07    2.30
  -2  -2  11    1.97    2.92
  -2   2  10    1.87    1.02
   2   2 -10    4.37    1.78
   2  -2 -10    2.75    2.72
  -2  -2  10    0.13    2.22
  -2   2  10    3.79    2.79
  -2   2  10    4.49    1.89
   2   2 -10    1.55    2.55
  -2  -2  10    3.92    0.91
  -2  -2   9  415.65   18.44
  -2  -2   9  470.86    8.94
  -2   2   9  443.39   16.62
  -2   2   9  448.60   19.43
  -2   2   9  447.52   12.22
   2   2  -9  454.70   17.27
   2  -2  -9  450.90   18.09
   2   2  -9  458.89   19.64
   2   2  -8  377.46   16.94
  -2   2   8  347.69   16.35
   2  -2  -8  381.38   15.62
   2   2  -8  372.01   14.73
  -2  -2   8  348.96    7.76
  -2   2   8  373.25   10.07
  -2   2   8  383.98   15.13
  -2  -2   7    6.95    1.35
   2  -2  -7    7.28    2.71
  -2   2   7    3.36    0.87
   2   2  -7    3.66    2.76
  -2   2   7    2.83    2.12
  -2   2   7    7.36    2.51
   2   2  -7    5.63    2.46
  -2  -2   6  271.23    7.56
   2   2  -6  284.58   13.58
  -2   2   6  282.34    7.99
   2   2  -6  268.62   11.75
  -2   2   6  268.41   13.57
  -2   2   6  274.59   12.12
  -2   2   5  145.55    9.82
   2   2  -5  157.81    9.52
  -2   2   5  136.62    8.13
  -2   2   5  144.31    5.50
   2   2  -5  135.22    8.30
  -2   2   4  440.44   15.42
   2   2  -4  363.40   13.37
  -2   2   4  435.67   13.47
  -2   2   4  498.91   10.63
   2   2  -4  439.92   14.18
  -2   2   3 1425.10   23.35
   2   2  -3 1523.57   25.37
  -2   2   3 1441.49   26.38
  -2   2   2 4323.47   44.54
  -2  -2   2 4318.02   35.41
  -2   2   2 4620.37   43.73
  -2   2   2 4387.31   36.24
   2   2  -2 4470.32   44.32
  -2   2   2 4552.07   42.15
   2   2  -2 4473.57   35.92
   2   2  -1 1662.09   25.86
  -2  -2   1 1663.67   23.17
  -2   2   1 1753.72   25.82
   2   2  -1 1677.26   26.86
  -2   2   1 1721.51   24.77
  -2   2   1 1682.99   27.80
  -2   2   1 1750.22   26.82
  -2   2   0  970.34   20.79
   2   2   0  912.72   18.47
  -2  -2   0  937.85   18.07
  -2   2   0  934.13   19.08
  -2   2   0  887.39   18.70
   2   2   0  883.65   19.62
  -2   2   0  915.04   17.86
   2   2   1 4650.26   40.64
  -2   2  -1 4635.22   44.51
  -2   2  -1 4774.51   45.16
  -2   2  -1 4711.92   46.12
  -2   2  -1 4737.23   40.30
   2   2   2  641.08   17.60
  -2   2  -2  694.30   18.55
  -2   2  -2  659.68   17.53
  -2  -2  -2  601.04   14.97
   2   2   2  505.72   14.41
  -2  -2  -2  717.57   11.00
  -2   2  -2  554.90   16.61
   2   2   3 1524.52   27.79
  -2   2  -3 1514.88   27.07
  -2  -2  -3 1528.51   25.01
  -2   2  -3 1679.17   29.51
  -2  -2  -3 1587.42   18.56
  -2  -2  -4  914.34   20.56
  -2   2  -4  932.38   22.27
   2   2   4  938.74   22.93
   2   2   4  973.12   20.50
  -2   2  -4  951.64   23.17
   2   2   5   23.83    3.92
  -2   2  -5   20.67    3.79
  -2   2  -5   22.53    3.99
  -2  -2  -5   21.16    3.36
  -2   2  -5    9.78    1.94
   2   2   5   21.86    3.47
  -2  -2  -5   14.24    2.30
  -2   2  -6  141.42    9.72
   2   2   6  137.07    8.62
  -2  -2  -6  120.76    7.56
  -2  -2  -6  134.80    8.93
  -2   2  -6  140.42    9.85
   2   2   6  156.67   10.82
  -2  -2  -7  554.10   18.80
  -2   2  -7  545.65   19.56
  -2   2  -7  563.27   20.45
   2   2   7  578.52   19.04
   2   2   7  647.14   23.96
  -2   2  -7  635.08   14.50
  -2   2  -8  981.60   28.01
   2   2   8 1134.20   29.22
  -2   2  -8 1174.83   19.90
  -2  -2  -8 1029.93   25.04
  -2   2  -8  993.38   27.71
  -2  -2  -8 1011.15   26.42
   2   2   8 1143.38   31.86
  -2   2  -9   12.59    3.78
  -2   2  -9   18.42    2.54
   2   2   9   19.63    4.64
  -2   2  -9   24.60    4.75
  -2  -2  -9   19.39    4.25
   2  -2   9   14.57    3.40
   2   2   9   20.47    4.65
  -2  -2  -9   13.88    3.22
  -2  -2 -10    0.99    1.77
   2   2  10    1.44    1.47
  -2  -2 -10    3.18    2.06
   2   2  10    1.76    2.42
   2  -2  10    2.55    2.55
  -2  -2 -10    4.50    1.95
  -2   2 -10    3.26    2.01
  -2   2 -10    0.59    1.79
  -2   2 -11  181.84   14.00
   2  -2  11  168.79   12.86
  -2  -2 -11  169.95    8.94
  -2   2 -11  163.80   13.22
  -2  -2 -11  158.76   11.75
   2   2  11  191.76   14.38
  -2  -2 -11  166.68   12.07
   2   2  11  182.37   13.23
  -2   2 -12  133.88   12.97
  -2  -2 -12  112.52    7.56
   2  -2  12  127.98   11.60
   2   2  12  118.34   11.16
  -2  -2 -12  112.69   10.03
  -2   2 -12  135.22   12.73
  -2  -2 -12  129.42   11.46
  -2   2 -12  125.58    7.92
   2   2  12  115.03   11.50
   2   2  13   26.12    5.92
  -2   2 -13   35.57    7.31
  -2   2 -13   32.77    6.55
  -2   2 -13   31.94    4.30
  -2  -2 -13   28.67    5.50
   2  -2  13   35.08    6.29
  -2  -2 -13   30.31    4.10
   2   2  13   35.94    6.84
  -2  -2 -13   34.05    6.50
  -2  -2 -14   48.09    5.21
  -2   2 -14   43.44    8.76
   2   2  14   40.59    7.25
  -2  -2 -14   44.47    6.93
  -2  -2 -14   34.73    6.52
   2  -2  14   37.96    7.35
  -2   2 -14   27.89    4.38
   2   2  14   33.23    6.70
   2   2  15   94.86   11.17
  -2  -2 -15  120.73   12.53
  -2  -2 -15  111.35    8.19
  -2   2 -15   80.93    7.38
  -2  -2 -15   98.50   10.54
   2  -2  15   91.90   11.22
  -2   2 -15  101.89   12.85
   2   2  15  106.13   12.03
   2   2  16   95.15   11.77
  -2   2 -16   91.14   12.61
   2  -2  16   81.25   10.82
  -2  -2 -16   87.13   11.48
  -2  -2 -16   78.48    9.69
  -2  -2 -16   94.96    7.78
  -2   2 -16   77.03    7.58
   2   2  16   86.30   11.12
  -2   2 -17    7.09    2.61
  -2  -2 -17    5.07    1.62
  -2  -2 -17    3.53    2.77
   2   2  17    5.85    3.11
  -2   2 -17    9.87    5.04
   2  -2  17    7.16    4.17
   2   2  17    8.21    4.18
   2  -2  18   24.71    7.16
  -2  -2 -18   22.59    4.27
  -2  -2 -18   18.87    6.14
   2   2  18   14.46    5.18
  -2   2 -18   21.77    7.13
  -2   2 -18   16.04    3.79
   2  -2  19    0.98    3.60
  -2   2 -19    0.80    1.48
   2   2  19    1.93    2.99
  -2  -2 -19   -1.75    2.37
  -2  -2 -19    2.26    3.42
  -2   2 -19    5.86    3.79
  -2   2 -20    3.03    2.84
   2  -2  20    4.59    4.16
  -2  -2 -20    0.58    1.76
  -2   2 -20    4.18    2.56
  -2  -2 -20    0.23    1.94
  -2  -2 -21   11.02    3.98
  -2   2 -21    7.11    3.40
  -2   2 -21   -1.77    3.01
  -2  -2 -21    9.51    4.35
  -2  -2 -22   13.79    6.69
  -2   2 -22   11.31    5.92
  -2  -2 -22   18.61    4.72
  -2   2 -22   10.32    3.41
  -2   2 -23    2.22    5.37
  -2   2 -23   -1.03    2.58
  -2  -2 -23   -2.67    3.30
  -2  -2 -24    3.75    2.39
  -2  -2 -25   -2.71    2.52
  -2  -2 -26   12.03    4.32
  -2  -2 -27   -1.36    2.24
  -2  -2 -28    0.94    3.45
  -2  -2 -29    7.75    3.86
  -2  -2 -30   -1.92    2.28
  -2  -2 -31    0.36    2.02
  -2  -2 -32    4.41    3.02
   2  -3 -33   -1.78    2.59
   2  -3 -32   -2.67    3.35
   2  -3 -31    2.07    2.71
   2  -3 -30    0.09    2.27
   2  -3 -29    2.94    3.64
   2  -3 -28    9.75    4.72
   2  -3 -27    2.97    3.56
   2  -3 -26   11.25    4.29
  -2   3  25    3.24    2.69
   2  -3 -25    6.10    3.85
   2  -3 -24   12.02    4.11
  -2   3  24    8.91    5.43
   2   3 -24   10.56    5.93
   2  -3 -24    9.28    5.28
  -2  -3  24    3.13    4.04
  -2   3  23    5.45    5.06
   2   3 -23    1.50    3.37
   2  -3 -23    4.44    3.34
  -2  -3  23    3.24    4.86
  -2   3  22    1.80    3.30
  -2  -3  22    8.63    5.71
   2   3 -22    6.83    3.92
   2  -3 -22   -0.21    2.97
  -2   3  21   12.82    6.34
   2  -3 -21   -0.23    2.14
   2   3 -21    9.37    5.41
  -2  -3  21    6.38    2.72
   2  -3 -20   16.92    5.70
  -2  -3  20   19.34    7.20
   2   3 -20   15.38    6.26
  -2   3  20   15.03    6.81
   2  -3 -19   92.24   12.14
  -2   3  19   88.29   13.34
   2   3 -19  111.94   14.97
  -2  -3  19   78.98   13.24
   2   3 -18    4.46    4.47
   2   3 -18    5.60    2.82
   2  -3 -18    1.05    3.10
  -2  -3  18    5.76    4.42
  -2   3  18    2.43    3.67
  -2   3  17    2.51    3.24
   2  -3 -17    0.54    2.88
  -2  -3  17    8.34    5.05
   2   3 -17   -0.41    1.93
   2   3 -17   -7.02    5.46
   2   3 -16   20.90    6.84
  -2  -3  16   14.90    5.09
  -2   3  16   13.18    5.25
   2   3 -16   14.12    3.93
   2  -3 -16   10.14    4.50
  -2   3  15  188.76   17.04
  -2  -3  15  184.87   16.69
   2   3 -15  196.10   15.26
   2  -3 -15  192.11   15.46
   2   3 -15  187.51   16.91
   2   3 -14   14.25    4.47
  -2   3  14   11.70    4.35
   2  -3 -14   15.67    5.39
   2   3 -14    4.90    2.62
  -2  -3  14   16.31    5.36
  -2   3  13   42.07    8.25
   2  -3 -13   42.62    7.10
   2   3 -13   42.67    7.39
  -2  -3  13   44.52    7.83
   2   3 -13   47.32    7.17
  -2  -3  12  303.07   18.75
  -2   3  12  328.19   20.27
   2   3 -12  290.40   17.51
   2  -3 -12  330.94   18.23
   2   3 -12  312.27   17.30
  -2   3  11  213.29   16.03
   2   3 -11  200.31   13.71
   2  -3 -11  207.27   13.85
   2   3 -11  169.62   12.47
  -2   3  10   79.60    7.88
   2   3 -10   83.63    8.70
   2   3 -10   77.72    8.64
   2  -3 -10   85.48    8.27
  -2   3  10   93.44   10.23
  -2   3  10   86.82    6.62
   2   3  -9  333.80   16.14
   2   3  -9  336.79   17.02
  -2  -3   9  333.93    6.63
  -2   3   9  348.01   12.81
  -2   3   9  342.87   15.73
   2  -3  -9  345.60   15.90
  -2   3   9  341.13   18.63
  -2   3   8  153.04   11.69
  -2  -3   8  166.38    5.66
   2  -3  -8  184.10   11.22
   2   3  -8  176.88   12.28
  -2   3   8  180.62   11.25
   2   3  -8  171.09   11.69
  -2   3   8  173.05    8.97
  -2   3   7  257.13   14.27
   2   3  -7  273.37   14.70
  -2   3   7  285.49   13.68
  -2  -3   7  262.65    7.70
   2   3  -7  298.89   14.73
  -2   3   7  227.61   10.20
  -2  -3   6    1.35    0.76
  -2   3   6   -0.66    2.00
  -2   3   6    0.64    1.44
  -2   3   6    0.88    0.78
   2   3  -6    0.69    1.75
   2   3  -6    1.55    1.10
  -2   3   5  210.10   12.53
  -2   3   5  156.62    8.16
   2   3  -5  266.84   12.78
  -2  -3   5  159.74    6.99
  -2   3   5  239.96   12.03
   2   3  -5  241.91   12.94
  -2   3   4    0.85    0.86
   2   3  -4    0.66    1.19
  -2   3   4    1.76    1.71
  -2  -3   4    1.47    0.89
   2   3  -4    0.43    1.61
  -2   3   4    3.02    1.27
  -2   3   3   30.34    4.55
  -2  -3   3   23.58    3.06
  -2   3   3   23.54    3.40
   2   3  -3   27.62    4.11
   2   3  -3   17.10    3.03
  -2   3   3   29.47    4.32
  -2   3   3   33.84    4.38
  -2   3   2   75.95    6.44
  -2   3   2   90.33    7.83
   2   3  -2   94.14    7.64
   2   3  -2   59.43    4.62
  -2   3   2   93.62    7.20
   2   3  -2   97.55    7.51
  -2   3   2   77.76    6.43
  -2  -3   2   89.91    5.97
  -2  -3   1   41.54    4.23
  -2   3   1   44.00    4.79
  -2   3   1   50.97    5.26
  -2   3   1   33.26    4.38
   2   3  -1   51.39    5.68
   2   3  -1   48.16    3.36
  -2   3   1   43.95    5.69
   2   3  -1   46.56    5.48
  -2   3   0    6.97    2.31
   2   3   0    4.46    1.62
  -2   3   0    5.18    1.51
  -2  -3   0    7.99    2.22
  -2   3   0    4.15    1.58
  -2   3   0    6.23    1.96
   2   3   0   11.66    3.21
   2   3   1   69.26    6.70
  -2   3  -1   81.44    7.19
  -2   3  -1   81.78    6.99
  -2   3  -1   84.22    6.84
  -2   3  -1   76.17    6.16
   2   3   1   88.35    6.96
  -2   3  -2   10.01    2.43
   2   3   2   14.87    3.11
   2   3   2   11.56    2.71
  -2   3  -2   13.50    3.09
  -2   3  -2   12.53    3.09
  -2   3  -2   12.03    2.66
  -2   3  -3  624.37   20.06
  -2   3  -3  674.99   22.00
   2   3   3  673.42   19.97
   2   3   3  621.68   20.38
  -2   3  -3  659.90   20.98
   2   3   4   15.35    3.32
  -2   3  -4   13.60    3.10
  -2   3  -4   11.30    2.31
  -2   3  -4   13.88    3.13
   2   3   4   17.23    3.85
  -2   3  -4   15.71    3.58
  -2  -3  -4   15.12    1.74
  -2   3  -5    1.80    1.07
  -2  -3  -5    2.88    0.99
   2   3   5    4.20    2.24
  -2   3  -5    4.48    2.38
   2   3   5    2.58    2.76
  -2   3  -5    4.57    2.41
  -2   3  -6  887.70   26.50
  -2   3  -6  841.57   25.36
   2   3   6  873.56   26.66
   2   3   6  866.53   24.29
  -2   3  -6  867.13   17.51
   2   3   7   48.56    6.30
   2   3   7   65.03    7.20
  -2   3  -7   55.17    7.35
  -2   3  -7   58.19    7.33
  -2  -3  -7   59.31    5.37
  -2   3  -7   54.24    4.46
  -2  -3  -8  302.58   12.94
  -2   3  -8  306.70    9.96
   2   3   8  294.04   15.66
   2   3   8  287.35   16.31
  -2   3  -8  288.23   16.38
  -2   3  -8  288.25   16.46
  -2  -3  -9   84.49    7.55
  -2   3  -9   89.81    9.55
  -2  -3  -9   86.72    6.29
   2   3   9   78.00    8.15
  -2   3  -9   81.69    9.04
   2   3   9   93.06    9.55
  -2  -3 -10   48.39    4.79
  -2   3 -10   45.46    7.10
   2   3  10   36.22    5.73
  -2   3 -10   37.44    6.54
   2   3  10   46.54    7.16
  -2  -3 -10   42.41    5.67
   2   3  11   86.25    9.27
  -2  -3 -11   99.31    9.28
  -2  -3 -11   63.85    5.70
  -2   3 -11   90.87   10.52
  -2   3 -11   84.45    9.41
   2   3  11   92.08   10.19
   2   3  12    1.16    2.08
  -2   3 -12    5.68    3.91
  -2  -3 -12    1.47    1.38
   2  -3  12    2.25    1.96
  -2   3 -12    2.81    1.51
   2   3  12    2.51    1.49
  -2   3 -12    1.98    2.70
  -2  -3 -12    3.81    3.01
  -2  -3 -13  124.39   11.41
   2  -3  13  130.43   12.86
  -2   3 -13  134.02    8.54
   2   3  13   86.64   10.57
  -2   3 -13  124.59   13.02
  -2   3 -13  133.00   13.99
   2   3  13  109.36   11.55
  -2  -3 -13  119.25    8.19
  -2  -3 -13  117.10   11.05
  -2   3 -14   30.63    7.53
  -2   3 -14   29.04    6.61
   2   3  14   29.15    6.28
  -2  -3 -14   27.68    5.59
   2  -3  14   17.53    5.18
  -2   3 -14   28.67    4.30
   2   3  14   20.55    4.93
  -2  -3 -14   18.52    4.92
  -2  -3 -14   26.90    3.90
  -2   3 -15   62.07   10.02
  -2   3 -15   68.55    6.88
  -2   3 -15   59.91   10.19
  -2  -3 -15   65.67    9.00
  -2  -3 -15   57.76    5.99
   2   3  15   55.56    9.12
  -2  -3 -15   49.04    7.69
   2  -3  15   59.07    9.04
   2   3  15   71.20   10.31
  -2  -3 -16    2.79    1.88
  -2   3 -16    3.27    2.82
   2   3  16    1.59    2.13
  -2  -3 -16    6.33    3.17
  -2  -3 -16    1.76    1.97
  -2   3 -16    4.78    2.45
   2  -3  16    3.39    3.07
   2   3  16    0.87    2.49
  -2   3 -16    4.66    3.80
  -2   3 -17    8.66    4.15
  -2   3 -17   23.29    4.42
   2   3  17   15.15    4.79
   2  -3  17   17.78    5.74
  -2  -3 -17   16.47    4.97
  -2  -3 -17   19.91    3.90
  -2  -3 -17   18.87    5.84
  -2   3 -17   18.20    7.35
   2  -3  18    3.90    3.29
  -2   3 -18   -0.50    1.53
   2   3  18    5.95    4.21
  -2  -3 -18    3.42    2.44
  -2   3 -18    1.07    2.35
  -2   3 -19   -4.63    3.64
   2   3  19    2.50    3.56
  -2  -3 -19    1.21    2.24
   2  -3  19   -1.87    2.06
  -2  -3 -20    4.27    2.43
  -2   3 -20    4.70    3.32
   2  -3  20   10.76    5.48
  -2   3 -21    7.16    5.03
  -2  -3 -21    2.71    3.24
  -2   3 -22    2.88    4.53
  -2  -3 -22   10.39    3.76
  -2   3 -23   26.68    8.89
  -2  -3 -23   26.30    5.87
  -2  -3 -24   11.92    4.82
  -2  -3 -25   -7.38    3.81
  -2  -3 -26    3.35    3.56
  -2  -3 -27   -6.78    4.39
  -2  -3 -28   -0.81    2.76
  -2  -3 -29    5.46    4.37
  -2  -3 -30    2.07    2.14
  -2  -3 -31    1.80    1.78
   2  -4 -32   -0.68    2.31
   2  -4 -31    0.74    2.10
   2  -4 -30   11.64    5.54
   2  -4 -29   11.08    5.08
   2  -4 -28   25.49    6.66
   2  -4 -27    8.45    4.84
   2  -4 -26    3.90    2.91
   2  -4 -25    2.70    3.79
  -2  -4  24   -2.86    3.93
  -2   4  24   -1.93    3.32
   2   4 -23    1.86    3.24
  -2   4  23    1.81    2.59
  -2  -4  23   -4.90    4.10
   2   4 -22   -4.07    3.18
  -2  -4  22    4.03    4.79
  -2   4  22   -4.78    4.63
   2   4 -21   15.07    7.21
  -2  -4  21   17.01    7.04
  -2   4  21   17.20    5.52
  -2   4  20   16.73    6.61
   2   4 -20   32.12    8.75
  -2  -4  20   23.02    8.30
   2   4 -19   56.28    9.80
  -2   4  19   51.69   11.01
  -2  -4  19   53.44   10.72
   2   4 -19   48.06   10.13
   2  -4 -18    4.46    4.22
  -2   4  18   -3.33    3.80
  -2  -4  18   -1.23    4.15
   2   4 -18    7.34    4.23
   2   4 -18    1.02    2.96
   2   4 -17   10.05    5.04
   2  -4 -17    7.16    3.05
  -2  -4  17    8.85    4.38
  -2   4  17    1.56    3.58
   2   4 -17    3.51    2.30
  -2  -4  16    4.77    4.28
  -2   4  16    3.12    2.09
   2  -4 -16    2.01    2.76
   2   4 -16    0.67    3.09
   2   4 -16   -3.63    2.32
  -2  -4  15   10.20    4.38
   2   4 -15   17.06    6.25
  -2   4  15   16.98    5.10
   2   4 -15   19.24    5.36
   2  -4 -15   20.76    5.40
  -2  -4  14    1.13    3.85
  -2   4  14    4.18    2.38
   2   4 -14    6.47    2.62
   2  -4 -14    8.05    3.26
   2   4 -14    9.24    3.87
  -2   4  13    1.46    2.42
   2  -4 -13    3.81    3.19
   2   4 -13    2.56    3.02
   2   4 -13    8.28    4.18
   2  -4 -12    6.66    3.05
   2   4 -12   -0.01    1.77
  -2   4  12    1.35    2.19
   2   4 -12    5.42    3.94
   2   4 -11    4.01    2.94
   2  -4 -11   -0.18    1.78
  -2   4  11   -3.48    3.25
   2   4 -11   -1.79    2.35
   2  -4 -10    5.71    2.66
   2   4 -10    4.94    2.70
   2   4 -10    4.69    3.32
  -2   4  10    1.01    2.04
   2  -4  -9    5.51    2.23
   2   4  -9    5.94    3.31
  -2   4   9    6.26    2.82
  -2   4   9    3.13    1.94
   2   4  -9    4.49    2.43
   2   4  -8    8.32    3.58
  -2   4   8    3.00    1.78
  -2   4   8    4.18    2.92
  -2  -4   8    3.45    0.91
   2   4  -8    1.64    1.91
   2  -4  -8    4.53    2.20
  -2   4   8    0.92    1.43
  -2  -4   7   60.31    4.41
   2   4  -7   52.02    6.89
   2   4  -7   61.79    7.76
  -2   4   7   51.16    6.51
  -2   4   7   45.85    5.62
  -2   4   7   58.07    7.73
  -2  -4   6  103.49    6.22
   2   4  -6  162.36   11.66
   2   4  -6  131.38   10.79
  -2   4   6  146.38   10.36
  -2   4   6  149.05   11.78
  -2   4   6  117.63    8.81
  -2   4   5  900.32   27.71
  -2  -4   5  888.35   19.00
   2   4  -5  776.89   24.12
  -2   4   5  928.85   25.71
  -2   4   5  718.36   21.85
   2   4  -5  997.59   29.01
   2   4  -4   22.16    4.10
   2   4  -4   21.64    4.58
  -2   4   4   18.95    3.67
  -2  -4   4   25.96    3.59
  -2   4   4   21.30    4.20
  -2   4   4   22.23    4.54
   2   4  -3  172.11   11.31
  -2   4   3  192.93   11.76
  -2   4   3  205.47   13.49
  -2  -4   3  175.05    9.03
  -2   4   3  163.40   10.92
   2   4  -3  177.26   11.67
  -2   4   3  207.30   12.14
  -2   4   2  113.54   10.03
  -2   4   2   93.81    7.76
   2   4  -2  113.44    6.37
  -2   4   2  139.56   10.27
  -2  -4   2  102.08    7.24
   2   4  -2  106.68    9.16
   2   4  -2  119.48    9.69
  -2   4   2  113.01    9.10
   2   4  -1  292.25   15.16
  -2   4   1  277.15   15.08
   2   4  -1  321.21    8.74
   2   4  -1  316.65   16.23
  -2   4   1  321.22   15.87
  -2   4   1  311.05   14.95
  -2   4   0    0.73    1.25
   2   4   0   -3.30    2.60
   2   4   0   -0.16    1.20
  -2   4   0   -2.00    1.92
  -2   4   0    1.23    1.83
  -2   4   0    1.33    2.03
  -2   4  -1  881.74   26.04
  -2   4  -1  970.78   27.39
   2   4   1  962.06   26.48
  -2   4  -1 1119.90   27.97
   2   4   1  954.73   28.00
  -2   4  -1 1050.23   27.02
   2   4   2  220.43   12.56
  -2   4  -2  242.57   14.38
  -2   4  -2  260.24   13.97
  -2   4  -2  242.20   14.04
  -2   4  -2  281.23   13.89
   2   4   2  241.56   14.33
   2   4   3  231.79   13.40
  -2   4  -3  249.76   15.33
   2   4   3  212.26   13.19
  -2   4  -3  255.18   14.65
  -2   4  -3  232.26   14.11
  -2   4  -4    3.93    1.73
  -2   4  -4   11.37    3.71
   2   4   4    9.29    2.98
   2   4   4   10.34    3.72
  -2   4  -4   10.76    3.61
  -2   4  -4    9.44    3.23
  -2   4  -5  204.13   13.30
   2   4   5  200.35   13.59
  -2  -4  -5  193.80    5.93
  -2   4  -5  227.81   15.11
   2   4   5  214.75   13.67
  -2   4  -5  190.47   12.87
  -2  -4  -6  455.93   11.50
   2   4   6  496.46   21.32
  -2   4  -6  523.14   16.09
  -2   4  -6  473.08   20.73
  -2   4  -6  475.75   20.68
   2   4   6  469.42   21.27
  -2   4  -7   42.14    4.59
  -2   4  -7   42.26    6.65
  -2  -4  -7   39.91    3.94
   2   4   7   45.63    6.46
   2   4   7   40.29    7.03
  -2   4  -7   37.96    6.39
  -2   4  -8  387.99   20.17
  -2  -4  -8  392.92   13.90
   2   4   8  422.68   21.48
   2   4   8  389.36   19.45
  -2   4  -8  391.07   19.86
   2   4   9  125.85   11.40
   2   4   9  123.79   11.81
  -2   4  -9  126.03   11.89
  -2   4  -9  113.90   11.22
  -2   4 -10   98.70   10.82
   2   4  10  102.52   10.57
  -2  -4 -10   72.92    6.11
  -2   4 -10   86.55   10.49
   2   4  10  113.38   11.61
  -2   4 -11    3.46    2.25
   2   4  11    5.87    3.44
  -2  -4 -11    6.44    2.44
  -2   4 -11    5.08    3.49
   2   4  11    5.50    3.34
  -2   4 -12   86.31   10.98
   2   4  12   81.77   10.19
  -2  -4 -12   85.11    7.04
   2   4  12   74.56    9.47
  -2   4 -12   79.62   10.52
  -2   4 -13   31.43    7.55
   2   4  13   22.93    5.67
  -2  -4 -13   34.88    4.75
   2   4  13   17.03    4.87
  -2   4 -13   34.67    6.67
   2   4  14   16.34    4.28
  -2   4 -14   22.97    6.56
   2   4  14   28.56    6.49
  -2   4 -14   27.74    6.71
  -2  -4 -14   28.27    4.43
   2  -4  14   26.13    6.07
  -2   4 -15   -1.20    3.03
  -2   4 -15   -4.72    3.77
  -2  -4 -15    2.15    2.83
  -2  -4 -15   -0.57    1.30
   2  -4  15   -1.87    3.72
   2   4  15   -1.60    1.72
  -2  -4 -16   27.92    4.50
  -2   4 -16   24.66    7.48
  -2  -4 -16   11.63    4.48
   2   4  16   33.95    6.95
  -2   4 -16   27.01    7.76
   2  -4  16   23.96    6.66
   2   4  17    8.31    3.12
  -2   4 -17   10.13    3.49
  -2   4 -17    6.31    3.61
  -2  -4 -17   13.82    3.81
   2  -4  17   18.05    6.18
  -2  -4 -17    8.88    3.58
  -2  -4 -18    4.00    2.51
   2  -4  18    3.97    3.01
   2   4  18    0.50    2.25
  -2  -4 -18   -4.13    2.13
  -2   4 -18    5.50    4.66
  -2   4 -18    2.83    4.49
  -2   4 -19    0.91    2.94
  -2  -4 -19    6.15    2.78
   2  -4  19    0.08    2.04
  -2  -4 -20    0.12    2.11
  -2   4 -20   -0.30    2.19
  -2   4 -21   14.58    7.15
  -2  -4 -21   13.66    4.71
  -2  -4 -22   11.89    4.15
  -2   4 -22    2.60    3.95
  -2  -4 -23   -1.08    2.15
  -2  -4 -24    3.61    2.86
  -2  -4 -25    2.50    2.32
  -2  -4 -26    0.78    2.42
  -2  -4 -27    5.32    3.68
  -2  -4 -28   -4.46    2.80
  -2  -4 -29    1.57    2.48
  -2  -4 -30   -6.63    3.64
  -2  -4 -31    1.25    2.66
   2  -5 -31    5.47    3.66
   2  -5 -30    0.02    2.05
   2  -5 -29   -1.49    2.52
   2  -5 -28   -3.37    3.65
   2  -5 -27    0.26    2.50
   2  -5 -26   14.07    4.83
   2  -5 -25    9.12    4.39
  -2  -5  23    4.37    5.97
   2   5 -23   12.97    7.20
  -2   5  23   -1.89    2.77
  -2   5  22    1.25    2.86
   2   5 -22    0.41    2.46
  -2  -5  22   -0.27    3.26
  -2  -5  21    1.59    2.89
  -2   5  21   -0.38    2.17
   2   5 -21    2.00    3.97
  -2   5  20   10.09    5.21
   2   5 -20   20.40    7.41
  -2  -5  20   15.46    6.98
   2   5 -19    1.76    1.76
  -2  -5  19    6.52    4.91
  -2   5  19    1.27    2.76
   2   5 -18   17.38    6.64
   2   5 -18   18.79    5.69
  -2   5  18   11.96    4.83
  -2  -5  18   21.13    7.20
   2   5 -17   14.00    5.39
  -2  -5  17   11.17    4.94
  -2   5  17    9.26    4.40
   2   5 -17   11.88    6.03
   2   5 -16    2.63    3.62
  -2   5  16    1.19    3.12
  -2  -5  16   -1.80    2.35
   2   5 -16    6.32    4.48
   2   5 -15   21.39    6.07
  -2   5  15   12.65    5.11
   2   5 -15   13.73    4.68
  -2   5  14   26.35    7.36
   2   5 -14   36.30    8.25
   2   5 -14   28.20    6.86
  -2   5  13   18.38    6.22
   2   5 -13   14.01    4.67
   2   5 -13   24.89    7.03
   2   5 -12   29.62    7.25
   2   5 -12   24.74    5.44
  -2   5  12   19.16    5.26
  -2   5  11  186.86   16.48
   2   5 -11  148.33   13.87
   2   5 -11  189.63   15.69
   2  -5 -11  206.45   13.87
   2  -5 -10    9.96    3.33
   2   5 -10    8.13    3.90
   2   5 -10    7.92    3.61
  -2   5  10    8.49    4.20
   2  -5  -9    9.88    3.34
  -2   5   9   11.28    4.71
   2   5  -9    8.16    4.08
   2   5  -9    3.43    2.16
  -2   5   8   11.19    3.86
   2   5  -8   10.61    3.69
   2  -5  -8   13.54    3.11
  -2   5   8   19.11    4.28
   2   5  -8   15.22    4.69
   2   5  -7  128.71   11.96
  -2  -5   7  135.29    7.83
  -2   5   7  102.34    9.45
   2   5  -7  108.65   10.24
  -2   5   7  128.40   12.14
  -2   5   6    4.84    2.68
  -2   5   6    0.42    1.69
  -2  -5   6    0.85    0.71
   2   5  -6    4.48    2.68
  -2   5   6    3.49    2.13
   2   5  -6    7.63    3.49
  -2  -5   5   13.06    2.77
  -2   5   5   14.57    4.51
   2   5  -5   11.59    3.10
  -2   5   5   11.49    3.39
  -2   5   5   11.38    3.00
   2   5  -5   15.58    4.21
  -2   5   4   70.51    7.97
  -2   5   4   57.48    7.28
  -2   5   4   73.27    9.12
  -2  -5   4   61.62    5.87
   2   5  -4   76.56    8.76
   2   5  -4   79.56    7.26
   2   5  -4   65.88    8.18
   2   5  -3   66.95    8.16
  -2   5   3   63.04    8.48
   2   5  -3   65.55    5.94
  -2  -5   3   58.24    6.01
  -2   5   3   67.88    7.98
   2   5  -3   50.20    7.21
  -2   5   3   61.62    7.34
  -2   5   3   49.95    6.61
   2   5  -2    7.70    1.89
   2   5  -2    7.55    2.83
  -2   5   2    8.13    3.29
  -2   5   2    6.98    2.31
  -2   5   2    8.97    3.63
  -2   5   2    7.50    2.71
   2   5  -2    6.17    1.86
   2   5  -1   54.97    7.85
  -2   5   1   38.96    5.53
  -2   5   1   45.77    6.53
   2   5  -1   45.58    6.91
  -2   5   1   39.28    6.41
  -2   5   1   44.86    6.34
  -2   5   0   32.57    5.32
  -2   5   0   30.57    5.75
  -2   5   0   24.49    4.64
  -2   5   0   38.05    6.15
   2   5   0   33.91    6.04
   2   5   0   36.53    6.07
  -2   5  -1   28.93    5.00
   2   5   1   30.97    5.34
   2   5   1   33.97    6.12
  -2   5  -1   36.88    5.58
  -2   5  -1   37.35    6.11
  -2   5  -1   26.53    5.54
   2   5   2   86.56    9.04
   2   5   2  102.58   10.50
  -2   5  -2  105.19    9.08
  -2   5  -2   88.55    9.46
  -2   5  -2   72.66    8.05
  -2   5  -2   94.59   10.01
  -2   5  -3   19.19    5.13
   2   5   3   19.71    4.79
  -2   5  -3   24.14    4.82
  -2   5  -3   13.80    3.50
  -2   5  -3   13.09    3.44
   2   5   3   15.38    4.00
   2   5   4    3.00    2.31
  -2   5  -4   -0.11    0.99
   2   5   4    1.04    1.60
  -2   5  -4   -0.71    1.77
  -2   5  -4    3.21    1.89
  -2   5  -4    1.76    1.58
  -2   5  -5  156.99   12.45
  -2   5  -5  148.35   10.28
   2   5   5  196.31   14.89
  -2   5  -5  194.36   14.20
  -2   5  -5  184.38   13.94
   2   5   5  192.69   14.46
   2   5   6    1.25    1.68
  -2   5  -6    2.34    1.30
  -2   5  -6    0.11    1.52
   2   5   6   -0.20    2.10
  -2   5  -6    2.49    2.54
   2   5   7    3.38    2.24
   2   5   7   11.42    3.97
  -2   5  -7    4.69    2.94
  -2   5  -7    8.14    3.44
   2   5   8   27.04    5.92
   2   5   8   30.33    6.36
  -2   5  -8   29.35    6.16
  -2   5  -8   21.54    5.27
   2   5   9  230.44   16.94
   2   5   9  259.42   17.48
  -2   5  -9  276.75   18.50
  -2   5  -9  270.04   18.27
  -2   5 -10   -0.40    2.40
   2   5  10    5.42    2.71
   2   5  10   -0.10    2.31
  -2   5 -10    2.04    2.24
  -2  -5 -11  500.08   16.94
   2   5  11  469.41   24.49
  -2   5 -11  528.29   28.01
   2   5  11  462.10   24.54
  -2   5 -11  499.39   26.52
  -2  -5 -12  115.66    8.49
   2   5  12  108.76   12.31
   2   5  12  102.49   12.34
  -2   5 -12  102.30   12.58
  -2   5 -12  103.30   12.65
  -2   5 -13   10.44    4.69
   2   5  13   13.25    5.23
  -2   5 -13    5.91    2.48
   2   5  13   10.57    4.43
  -2  -5 -13   11.27    3.13
  -2  -5 -14   14.27    3.55
  -2   5 -14   10.55    4.18
   2   5  14    9.65    4.09
  -2   5 -14    8.16    4.60
  -2   5 -15    5.09    3.69
  -2  -5 -15    7.55    2.77
   2   5  15   11.05    4.82
  -2   5 -15    5.47    3.25
  -2   5 -16    1.20    3.25
  -2  -5 -16    6.09    2.67
   2  -5  16    1.41    3.27
   2   5  16    7.37    4.28
  -2  -5 -16    8.72    3.73
  -2   5 -16    8.61    4.90
  -2   5 -17   11.06    5.24
  -2  -5 -17   11.24    4.38
   2   5  17   11.26    5.48
  -2   5 -17    7.69    4.76
  -2  -5 -17   11.91    3.43
   2  -5  17   16.54    6.16
  -2  -5 -18    1.61    2.32
   2   5  18    3.76    2.42
  -2  -5 -18    2.17    2.97
  -2   5 -18   -1.92    3.77
  -2   5 -18    3.70    3.94
   2  -5  18    0.30    2.47
  -2   5 -19    5.00    5.08
   2  -5  19    9.01    5.31
  -2  -5 -19    2.55    2.58
  -2   5 -19   11.13    5.93
  -2  -5 -19    5.44    2.72
  -2   5 -20   20.44    7.48
  -2  -5 -20   11.72    4.13
  -2   5 -20    8.80    6.86
  -2   5 -21   -3.90    3.36
  -2  -5 -21    4.47    2.89
  -2   5 -21   -4.02    2.38
  -2  -5 -22    5.67    3.85
  -2  -5 -23    5.61    2.59
  -2  -5 -24   18.17    5.38
  -2  -5 -25    6.84    4.37
  -2  -5 -26    1.75    2.54
  -2  -5 -27   -1.00    2.64
  -2  -5 -28   -4.25    3.98
  -2  -5 -29   -0.90    2.60
  -2  -5 -30    4.26    3.90
   2  -6 -30    3.81    3.56
   2  -6 -29    7.23    2.94
   2  -6 -28   12.25    4.93
   2  -6 -27    1.10    2.47
   2  -6 -26    3.90    3.59
   2  -6 -25    2.21    2.60
   2   6 -22   -3.93    3.83
  -2   6  22    1.60    3.02
  -2  -6  21    3.34    5.24
   2   6 -21   -0.05    3.31
  -2   6  21    4.27    5.30
  -2   6  20   -0.30    3.35
   2   6 -20   -5.54    3.95
  -2  -6  20    1.83    2.58
   2   6 -20    3.44    2.10
   2   6 -19   22.51    6.72
  -2   6  19   37.53    9.82
   2   6 -19   31.77    8.35
  -2  -6  19   22.39    7.49
   2   6 -18    2.55    2.44
  -2   6  18    4.59    2.73
  -2  -6  18    5.61    4.69
   2   6 -18    0.28    2.56
  -2   6  17   15.30    4.92
   2   6 -17   11.95    5.25
   2   6 -17    9.42    4.82
  -2  -6  17    6.69    4.31
  -2   6  16   74.55   12.92
   2   6 -16   73.91   11.55
   2   6 -16   46.94    9.92
   2   6 -15    7.89    4.78
  -2   6  15   13.88    5.90
   2   6 -15   11.03    5.58
   2   6 -14   11.41    4.92
  -2   6  14   14.47    5.96
   2   6 -14   12.63    5.31
   2   6 -13  330.19   23.62
  -2   6  13  295.23   22.71
  -2   6  12    4.28    2.86
   2   6 -12   -0.44    2.51
  -2   6  11  136.55   15.11
   2   6 -11  139.44   14.57
   2   6 -11  140.35   13.95
   2   6 -10   37.01    7.25
  -2   6  10   30.44    7.25
   2   6 -10   26.85    6.88
  -2   6   9  500.07   26.41
   2   6  -9  530.83   25.30
   2   6  -9  512.68   27.01
   2   6  -8   51.75    8.53
  -2   6   8   42.47    7.87
   2   6  -8   52.09    7.75
  -2   6   7   35.46    6.29
   2   6  -7   51.24    8.20
  -2   6   7   52.94    8.72
   2   6  -7   50.66    7.45
  -2   6   6    4.59    2.59
  -2   6   6   -1.81    2.83
  -2  -6   6    2.97    1.41
   2   6  -6    5.58    3.91
  -2   6   5   15.97    4.97
   2   6  -5   11.17    4.54
  -2  -6   5   12.66    2.99
  -2   6   5    6.90    3.07
  -2   6   4   10.04    3.94
   2   6  -4    3.14    2.54
  -2   6   4    5.21    3.33
  -2  -6   4    7.66    2.49
   2   6  -4    8.70    3.52
   2   6  -3    5.70    3.53
  -2   6   3    3.80    3.24
   2   6  -3    2.73    2.39
  -2   6   3    8.09    3.76
  -2   6   2  156.67   13.35
  -2   6   2  139.27   12.74
   2   6  -2  148.58   13.63
  -2   6   2  161.98   11.71
   2   6  -2  126.22   12.06
  -2   6   2  143.16   11.83
  -2   6   1   51.40    8.23
   2   6  -1   40.26    7.04
  -2   6   1   58.61    7.74
   2   6  -1   44.34    7.64
  -2   6   1   50.97    6.91
  -2   6   1   44.16    7.07
  -2   6   0  362.67   20.92
  -2   6   0  316.10   17.10
   2   6   0  356.63   20.50
  -2   6   0  291.33   18.21
  -2   6   0  323.79   16.82
   2   6   0  328.00   19.95
   2   6   1    1.13    2.88
  -2   6  -1   -1.80    1.62
  -2   6  -1    0.13    1.59
   2   6   1    0.12    2.85
  -2   6  -1    1.12    2.55
  -2   6  -1    0.77    1.70
  -2   6  -2    3.05    1.67
   2   6   2    2.37    1.71
  -2   6  -2    3.57    2.44
  -2   6  -2    3.95    2.04
   2   6   2    5.03    3.82
  -2   6  -2    2.82    1.71
   2   6   3    3.19    2.27
  -2   6  -3    1.62    2.10
   2   6   3    9.22    4.62
  -2   6  -3    2.06    1.48
  -2   6  -3    0.21    2.36
  -2   6  -3    1.47    2.75
  -2   6  -4   46.15    6.18
  -2   6  -4   48.16    8.00
  -2   6  -4   51.05    7.86
   2   6   4   44.45    8.08
   2   6   4   53.15    8.07
  -2   6  -4   34.26    6.04
   2   6   5    4.62    2.40
   2   6   5   12.59    4.95
  -2   6  -5    9.32    3.96
  -2   6  -5    4.92    1.53
  -2   6  -5   11.17    3.70
  -2   6  -6   27.84    6.56
  -2   6  -6   36.63    7.41
   2   6   6   37.36    7.53
   2   6   6   29.32    6.19
   2   6   7   23.21    6.10
   2   6   7   17.69    5.14
  -2   6  -7   14.34    4.09
  -2   6  -7   11.28    3.63
   2   6   8   31.70    6.64
   2   6   8   26.48    6.41
  -2   6  -8   29.02    5.97
  -2   6  -8   41.30    7.78
   2   6   9   68.07   10.11
   2   6   9   53.22    8.62
  -2   6  -9   49.77    8.28
  -2   6  -9   73.96   10.21
  -2   6 -10   57.70    9.52
   2   6  10   49.13    8.21
  -2   6 -10   58.80    9.48
   2   6  10   50.01    8.97
  -2   6 -11  129.37   14.43
   2   6  11  119.24   13.87
  -2   6 -11  133.87   14.34
   2   6  11  127.36   13.70
  -2   6 -12   53.07    9.31
  -2  -6 -12   61.53    6.57
   2   6  12   44.86    8.80
   2   6  12   44.88    8.63
  -2   6 -12   65.78   10.96
   2   6  13   14.93    5.05
  -2  -6 -13   13.54    3.69
  -2   6 -13   14.47    6.21
  -2   6 -13   10.73    5.11
  -2   6 -14  104.08   14.17
   2   6  14   87.46   12.24
  -2  -6 -14  125.18    9.61
  -2   6 -14  103.22   14.03
  -2   6 -15    4.37    4.12
   2   6  15    5.10    3.59
  -2  -6 -15    2.25    1.88
  -2   6 -15    1.80    3.93
   2   6  16    1.57    1.73
  -2   6 -16   -2.65    3.89
  -2  -6 -16    0.58    2.04
  -2   6 -16   -3.99    4.37
   2   6  17    8.50    4.49
  -2  -6 -17    0.91    2.13
   2  -6  17    2.57    3.03
  -2   6 -17    6.00    4.62
  -2  -6 -17    4.14    3.49
  -2   6 -17    4.97    4.07
  -2   6 -18   11.76    6.76
  -2  -6 -18    9.02    4.03
  -2   6 -18    7.69    3.50
   2  -6  18   13.85    5.99
  -2  -6 -18   -0.21    2.17
  -2   6 -19    6.72    5.84
  -2  -6 -19    5.05    2.31
  -2  -6 -19   -0.34    2.38
   2  -6  19    3.79    4.54
  -2   6 -19    4.33    4.89
  -2   6 -20   -2.11    3.13
  -2  -6 -20    4.41    3.18
  -2  -6 -20    0.77    2.72
  -2   6 -20    2.03    2.73
  -2  -6 -21    5.21    3.66
  -2  -6 -22    1.39    2.29
  -2  -6 -23   22.89    5.98
  -2  -6 -24    6.43    4.19
  -2  -6 -25    0.75    2.30
  -2  -6 -26    0.64    3.04
  -2  -6 -27   -0.89    2.29
  -2  -6 -28    0.77    2.40
  -2  -6 -29   -0.64    3.22
   2  -7 -29    5.38    3.98
   2  -7 -28   -2.54    3.10
   2  -7 -27    3.84    3.82
   2  -7 -26   -0.68    2.43
   2  -7 -25    4.35    3.07
   2   7 -21   -5.78    4.92
   2   7 -21    2.03    3.40
   2   7 -20    5.95    4.62
  -2  -7  20   -2.02    3.64
  -2   7  20    5.55    4.62
   2   7 -20    3.96    4.18
   2   7 -19   16.76    7.11
  -2   7  19   -0.49    2.21
   2   7 -19   10.94    5.81
  -2  -7  19    9.67    7.02
   2   7 -18   -0.77    3.38
  -2  -7  18    0.40    2.90
  -2   7  18    6.20    4.04
   2   7 -18   -2.17    3.01
  -2   7  17    5.95    4.17
   2   7 -17    5.15    3.91
   2   7 -17    0.39    2.16
   2   7 -16   -6.44    4.83
  -2   7  16   -8.28    4.78
   2   7 -16   -1.16    3.49
  -2   7  15   -0.30    3.17
   2   7 -15   -4.51    3.37
   2   7 -15   -0.20    3.50
   2   7 -14   18.76    5.61
  -2   7  14   20.44    7.29
  -2   7  13   55.59   10.72
   2   7 -13   63.60   11.31
   2   7 -12   41.34    9.05
  -2   7  12   34.37    8.62
  -2   7  11    7.81    4.41
   2   7 -11    4.15    2.13
   2   7 -10   39.50    8.17
  -2   7  10   35.95    8.11
  -2   7   9   -3.37    5.06
   2   7  -9    7.13    4.14
  -2   7   8   -0.82    2.76
   2   7  -8    0.44    2.97
  -2   7   7   19.60    6.00
   2   7  -7   21.80    5.95
  -2   7   6    1.03    2.76
   2   7  -6    1.08    3.20
  -2   7   6    1.65    3.03
  -2   7   5   32.91    7.72
  -2   7   5   40.82    7.34
   2   7  -5   29.40    6.78
   2   7  -4   32.23    6.84
  -2   7   4   40.82    8.02
  -2  -7   4   37.61    5.63
   2   7  -4   54.48    9.15
  -2   7   4   36.82    6.89
   2   7  -3   15.15    4.88
   2   7  -3   13.60    5.14
  -2   7   3   20.28    6.04
  -2   7   3   14.76    4.29
   2   7  -2   -0.97    2.14
  -2   7   2    1.34    1.92
  -2   7   2   -1.40    2.03
   2   7  -2    1.54    3.46
  -2   7   1  187.03   16.35
   2   7  -1  181.36   16.76
  -2   7   1  211.72   17.26
   2   7  -1  205.49   16.98
   2   7   0   27.15    7.34
  -2   7   0   21.76    5.70
   2   7   0   23.86    5.88
  -2   7   0   32.11    6.94
  -2   7  -1   60.78    9.61
   2   7   1   45.44    8.11
  -2   7  -1   40.96    7.65
   2   7   1   51.85    8.54
   2   7   2  118.28   13.13
  -2   7  -2  146.68   15.85
   2   7   2  137.48   14.09
  -2   7  -2  130.72   13.64
   2   7   3   42.97    8.14
   2   7   3   26.73    6.69
  -2   7  -3   21.59    6.20
  -2   7  -3   40.19    8.61
  -2   7  -4   71.99   10.92
   2   7   4   57.39    9.18
   2   7   4   84.20   11.61
  -2   7  -4   60.51    9.46
  -2   7  -5    5.61    3.10
   2   7   5    3.35    3.82
  -2   7  -5    2.97    2.97
   2   7   5    6.18    3.32
  -2   7  -5    3.43    2.57
  -2   7  -6  134.43   14.40
  -2   7  -6  148.13   14.02
  -2   7  -6  136.70   15.48
   2   7   6  142.36   15.03
   2   7   6  124.45   13.72
   2   7   7   21.63    6.36
   2   7   7   10.84    4.74
  -2   7  -7   12.20    3.83
  -2   7  -7   14.27    4.64
  -2   7  -8   43.35    8.96
   2   7   8   20.41    6.22
   2   7   8   38.84    8.43
  -2   7  -8   40.95    8.16
  -2   7  -9    7.62    4.02
   2   7   9    9.61    4.49
   2   7   9   11.99    4.99
  -2   7  -9    5.05    3.17
   2   7  10    0.46    2.55
  -2   7 -10   -1.29    1.98
   2   7  10   -2.61    2.24
   2   7  11   43.28    8.86
   2   7  11   51.73   10.07
  -2   7 -11   25.13    6.33
  -2   7 -11   48.67    9.66
  -2   7 -12    3.02    2.04
  -2  -7 -12    9.86    3.17
   2   7  12   10.21    4.99
  -2   7 -12    8.60    5.63
  -2   7 -13    6.92    5.10
   2   7  13    3.73    3.76
  -2   7 -13    7.36    4.11
  -2  -7 -13   11.00    3.27
  -2  -7 -14   15.86    4.06
   2   7  14    7.24    3.15
  -2   7 -14   10.14    4.58
  -2   7 -14   14.39    5.28
  -2  -7 -15    4.54    2.83
  -2   7 -15    0.88    1.68
   2   7  15    4.14    3.83
  -2   7 -15    4.77    4.40
  -2  -7 -16    2.93    2.28
  -2   7 -16    6.09    4.64
  -2   7 -16   -0.72    2.47
   2   7  16    0.44    2.74
  -2  -7 -17    2.93    3.39
   2   7  17    3.42    3.83
  -2   7 -17   -0.47    1.93
  -2  -7 -17    2.36    2.31
  -2   7 -17   -2.98    4.27
  -2  -7 -18    7.18    4.31
  -2   7 -18    0.05    4.21
  -2   7 -18    1.34    2.05
  -2  -7 -18   -4.58    3.13
   2  -7  18   -4.59    4.91
   2  -7  19   -1.21    2.74
  -2  -7 -19    4.37    2.92
  -2   7 -19    0.22    3.45
  -2  -7 -19    2.46    2.72
  -2   7 -19   -4.62    5.38
  -2  -7 -20   22.00    5.62
  -2  -7 -21    9.34    4.13
  -2  -7 -22   27.34    6.19
  -2  -7 -23    3.33    3.38
  -2  -7 -24   -2.09    2.75
  -2  -7 -25    7.64    3.81
  -2  -7 -26   -0.41    2.76
  -2  -7 -27   -0.78    2.17
  -2  -7 -28    2.22    3.19
   2  -8 -28    7.85    3.97
   2  -8 -27   -1.40    2.55
   2  -8 -26   10.70    4.59
   2  -8 -25    2.13    3.16
   2   8 -19    8.89    5.34
  -2   8  18   -7.35    5.61
   2   8 -18   17.05    7.80
   2   8 -17    9.08    5.63
  -2   8  17   -0.23    2.65
  -2   8  16    4.37    3.32
   2   8 -16    6.29    4.48
  -2   8  15    5.68    3.59
   2   8 -15   11.34    5.85
  -2   8  14   17.20    7.17
   2   8 -14   10.89    5.85
  -2   8  13    9.01    5.86
   2   8 -13   16.81    6.70
  -2   8  12   61.43   12.28
   2   8 -12   66.71   12.19
  -2   8  11   18.46    6.86
   2   8 -11   24.55    6.97
   2   8 -10    0.72    2.95
  -2   8  10   -0.27    2.62
  -2   8   9    3.54    4.17
   2   8  -9   -3.27    3.30
  -2   8   8   14.61    5.81
   2   8  -8   -5.09    4.18
  -2   8   7   35.42    8.76
   2   8  -7   31.06    8.01
   2   8  -6   85.04   12.29
  -2   8   6   77.22   11.95
  -2   8   5   27.54    7.45
  -2   8   5   33.45    7.40
   2   8  -5   29.52    7.63
  -2   8   4    2.91    3.35
  -2   8   4    7.20    3.74
   2   8  -4    3.86    3.68
   2   8  -4   10.68    4.77
  -2   8   3    4.04    2.83
   2   8  -3    5.31    4.18
  -2  -8   3   -0.67    2.02
  -2   8   3    4.76    4.02
   2   8  -3    4.69    4.13
   2   8  -2   57.14   10.56
  -2   8   2   59.84   10.32
   2   8  -2   52.25    9.95
  -2   8   2   38.09    8.05
  -2   8   1    1.05    1.99
   2   8  -1   -5.74    4.29
  -2   8   1    0.97    2.90
   2   8  -1   -4.42    3.78
   2   8   0   21.66    6.58
  -2   8   0   18.98    6.21
   2   8   0    8.46    3.80
  -2   8   0   12.22    4.38
   2   8   1    1.13    2.06
  -2   8  -1    7.19    4.45
  -2   8  -1   -1.01    2.28
   2   8   1    2.29    4.16
   2   8   2    4.78    3.35
   2   8   2    5.30    3.06
  -2   8  -2    0.41    3.55
  -2   8  -2    7.62    5.16
   2   8   3   15.69    5.22
  -2   8  -3   14.59    5.87
   2   8   3   15.46    5.39
  -2   8  -3   22.43    6.37
  -2   8  -4    1.02    2.83
   2   8   4    2.74    2.39
  -2   8  -4    3.45    3.30
   2   8   4    6.28    4.28
   2   8   5    4.06    2.51
   2   8   5    8.14    4.64
  -2   8  -5    8.19    4.36
  -2   8  -5   14.41    5.24
   2   8   6    3.21    2.48
  -2   8  -6   13.53    5.63
   2   8   6    5.32    3.62
  -2   8  -6    7.04    4.35
   2   8   7    3.35    3.73
  -2   8  -7    5.66    4.36
   2   8   7    0.46    1.82
   2   8   8   14.76    5.03
  -2   8  -8   19.65    6.41
   2   8   8   17.47    6.70
   2   8   9    2.74    3.16
   2   8   9    2.21    2.14
  -2   8  -9    0.91    2.64
  -2   8 -10   -0.54    3.61
   2   8  10    3.55    3.20
   2   8  10    2.24    2.89
  -2  -8 -11   10.12    3.10
   2   8  11    1.05    3.39
  -2   8 -11    8.54    4.69
   2   8  12    0.11    3.34
  -2   8 -12    3.23    3.32
  -2  -8 -12    2.25    1.83
  -2   8 -13   14.52    6.30
   2   8  13    7.79    4.03
  -2  -8 -13   18.15    3.94
  -2   8 -14    1.32    2.86
  -2  -8 -14    2.64    2.26
   2   8  14   -2.19    2.75
  -2   8 -14    3.34    4.29
  -2   8 -15    2.35    2.47
  -2   8 -15   16.27    6.60
  -2  -8 -15   10.43    3.51
   2   8  15   11.31    5.96
  -2  -8 -16   20.84    4.63
   2   8  16   21.22    7.82
  -2   8 -16   21.85    8.16
  -2   8 -16   19.10    6.63
  -2  -8 -16   13.12    5.14
  -2  -8 -17    4.87    3.32
  -2   8 -17    5.18    4.73
  -2  -8 -17    6.48    3.79
  -2   8 -18   -1.65    2.32
  -2  -8 -18    1.35    2.52
  -2  -8 -19    5.48    2.77
  -2  -8 -20   -1.63    2.51
  -2  -8 -21    7.93    4.35
  -2  -8 -22    1.03    2.08
  -2  -8 -23    3.40    3.31
  -2  -8 -24    9.07    4.41
  -2  -8 -25   -0.63    2.43
  -2  -8 -26    4.05    3.03
  -2  -8 -27    4.00    3.60
   2  -9 -27    6.26    3.89
   2  -9 -26    4.20    3.35
   2  -9 -25    2.74    3.38
   2  -9 -24    8.95    4.31
   2   9 -16    8.01    5.34
   2   9 -15    2.96    4.12
  -2   9  15    5.71    5.26
  -2   9  14    1.99    3.11
   2   9 -14    8.23    5.46
  -2   9  13    4.51    4.02
   2   9 -13   18.98    6.74
  -2   9  12    2.72    3.02
   2   9 -12   -1.55    3.74
  -2   9  11    2.16    2.37
   2   9 -11   -2.70    3.66
  -2   9  10    8.91    5.40
   2   9 -10    4.61    4.08
  -2   9   9   12.74    6.59
   2   9  -9    9.26    4.96
  -2   9   8    2.32    2.63
   2   9  -8    3.13    2.68
  -2   9   7    0.93    2.69
   2   9  -7   -3.32    4.17
   2   9  -6   23.10    6.77
  -2   9   6   16.74    5.51
  -2   9   5   14.77    5.46
   2   9  -5   19.66    7.31
   2   9  -4   44.87    9.24
  -2   9   4   37.83    9.54
   2   9  -4   48.25   10.19
  -2   9   4   48.37    9.78
   2   9  -3    5.26    4.55
  -2   9   3    1.42    2.17
  -2   9   3    9.01    4.82
   2   9  -3    4.23    3.41
   2   9  -2  114.66   15.37
  -2   9   2  119.00   15.60
   2   9  -2  127.53   16.38
  -2   9   2   80.42   12.72
  -2   9   1   -6.23    5.38
   2   9  -1    3.58    3.82
   2   9  -1    6.57    4.80
  -2   9   1    1.72    2.88
   2   9   0   23.13    7.86
   2   9   0   34.36    8.95
  -2   9   0   14.72    5.65
  -2   9   0   17.17    5.49
   2   9   1    0.91    2.91
  -2   9  -1   -3.20    4.40
   2   9   1   -1.74    3.37
  -2   9  -1    0.84    2.87
   2   9   2    9.45    4.77
  -2   9  -2    6.34    3.91
   2   9   2   10.03    4.78
  -2   9  -2    7.00    3.56
  -2   9  -3   10.84    4.68
   2   9   3   10.05    4.30
   2   9   3   -1.73    4.38
  -2   9  -3    0.77    2.51
   2   9   4   -3.63    3.71
   2   9   4   -2.33    2.41
  -2   9  -4   -4.34    3.62
  -2   9  -4   -2.32    2.91
   2   9   5    9.72    4.70
  -2   9  -5   10.98    4.90
   2   9   5    8.49    5.39
  -2   9  -5   12.35    5.90
   2   9   6  153.98   18.12
  -2   9  -6  163.69   18.63
   2   9   7    7.91    4.57
   2   9   7    2.68    2.46
  -2   9  -7    2.77    4.14
   2   9   8    6.75    4.22
   2   9   8    1.77    2.85
  -2   9  -8    1.70    4.56
   2   9   9    8.12    4.75
  -2   9  -9    2.40    2.30
   2   9  10    7.80    4.12
  -2   9 -10    4.00    2.12
   2   9  11    1.04    2.76
  -2   9 -11    3.73    4.29
   2   9  12   -2.32    4.29
  -2   9 -12    4.91    5.43
   2   9  13   32.17    9.15
  -2   9 -13   30.10    9.26
   2   9  14   12.89    6.38
  -2   9 -14   13.49    7.23
   2   9  15   15.80    7.97
  -2  -9 -16    0.71    2.44
  -2  -9 -17    3.60    3.11
  -2  -9 -18   -0.62    2.02
  -2  -9 -19    5.15    2.95
  -2  -9 -20    8.47    3.78
  -2  -9 -21   -2.40    2.38
  -2  -9 -22    1.14    2.70
  -2  -9 -23    3.76    2.24
  -2  -9 -24    6.70    5.02
  -2  -9 -25    4.49    3.74
  -2  -9 -26    3.60    3.16
   2 -10 -25    5.19    3.77
   2 -10 -24    8.24    4.71
  -2  10  12    0.37    4.56
   2  10 -12   -6.60    6.38
   2  10 -11    2.36    3.74
  -2  10  11    6.93    4.78
  -2  10  10   -2.43    3.94
   2  10 -10    1.93    3.43
  -2  10   9   11.09    7.07
   2  10  -9   13.29    5.92
  -2  10   8   -1.07    3.07
   2  10  -8   -9.56    6.64
  -2  10   7    0.26    3.87
   2  10  -7    2.22    2.81
   2  10  -6    1.55    3.28
  -2  10   6   -1.07    3.91
  -2  10   5    0.69    2.56
   2  10  -5    0.29    2.29
   2  10  -4    0.97    2.32
  -2  10   4   -0.54    2.93
   2  10  -4    6.20    5.49
  -2  10   3    2.10    2.88
   2  10  -3    3.41    3.75
   2  10  -3    5.85    4.64
  -2  10   3    5.37    4.15
   2  10  -2   12.53    6.11
   2  10  -2   12.38    6.36
  -2  10   2    8.33    4.97
  -2  10   2    7.56    4.27
  -2  10   1   -1.64    3.67
   2  10  -1    3.13    3.08
  -2  10   1   -1.59    2.59
   2  10   0    8.36    5.35
  -2  10   0    5.57    3.66
   2  10   0    0.87    3.11
  -2 -10   0    5.28    2.60
  -2  10   0    1.13    3.09
   2  10   1    1.08    2.77
   2  10   1    0.03    3.30
  -2  10  -1    2.20    4.04
  -2  10  -1    1.09    2.91
   2  10   2   22.36    7.49
   2  10   2   12.07    5.99
  -2  10  -2   13.90    5.60
  -2  10  -2   30.30    9.16
   2  10   3   -4.62    4.38
  -2  10  -3    4.51    3.82
  -2  10  -3   -0.07    2.22
   2  10   3   -2.06    2.69
  -2  10  -4   21.77    7.21
  -2  10  -4   19.93    7.35
   2  10   4   18.11    6.94
   2  10   4   28.22    8.46
  -2  10  -5    2.72    2.90
   2  10   5   10.21    5.64
   2  10   5    4.50    3.83
  -2  10  -5    2.30    3.90
   2  10   6   21.20    6.99
   2  10   6   18.84    6.68
  -2  10  -6   13.91    6.26
   2  10   7   -3.21    3.48
  -2  10  -7    0.64    2.73
   2  10   7    2.26    3.34
  -2  10  -8   18.70    6.86
   2  10   8   25.82    8.50
   2  10   9    4.16    3.92
  -2  10  -9    5.72    4.78
  -2  10 -10    1.38    4.60
   2  10  10    3.28    3.88
   2  10  11   14.21    6.35
   2  10  12   -3.73    2.65
  -2 -10 -22   11.41    4.53
  -2 -10 -23    8.57    4.44
  -2 -10 -24   -1.73    2.99
   2 -11 -23    2.25    2.46
   2 -11 -22    7.91    4.03
  -2  11   6   -3.39    4.76
   2  11  -6   -1.31    3.12
   2  11  -5    1.21    3.34
  -2  11   5    8.15    5.92
   2  11  -4    8.54    5.22
  -2  11   4    5.99    4.95
   2  11  -3   -7.60    4.90
  -2  11   3   -7.06    4.91
   2  11  -3   -8.13    5.03
   2  11  -2   17.75    7.58
  -2  11   2   17.06    8.22
   2  11  -2   13.88    6.40
   2  11  -1    5.22    4.79
   2  11  -1    2.59    4.83
  -2  11   1    5.24    2.70
  -2  11   1    6.20    4.36
  -2  11   0    7.54    5.83
   2  11   0    4.97    5.49
  -2  11   0   -1.30    2.56
   2  11   0    2.65    1.92
  -2  11  -1   -1.54    4.18
   2  11   1    1.23    3.59
  -2  11  -1   -1.64    3.19
   2  11   1   -6.62    4.63
   2  11   2    8.31    6.52
  -2  11  -2    7.92    6.34
  -2  11  -2   -6.04    4.60
  -2 -11  -2   -0.11    2.45
   2  11   2   -0.86    3.27
   2  11   3   -0.24    3.61
  -2  11  -3   -3.20    2.38
   2  11   3   -3.66    3.94
  -2 -11  -3   -2.63    3.51
  -2  11  -3   -3.11    4.10
  -2  11  -4   -3.19    3.14
   2  11   4    6.85    4.45
   2  11   4   -3.79    3.59
  -2 -11  -4   -6.69    5.55
  -2  11  -4    1.98    2.69
  -2  11  -5    4.20    3.99
   2  11   5    1.08    3.21
  -2  11  -5    3.15    4.72
  -2 -11  -5   -1.30    3.06
   2  11   5    8.78    5.89
   2  11   6    6.58    6.74
  -2  11  -6    2.40    3.00
   3   0 -26    2.14    2.95
  -3   0  25   10.87    5.49
   3   0 -25    7.27    3.76
  -3   0  24   -3.14    5.64
   3   0 -24   -3.77    4.28
   3   0 -24    6.25    3.68
  -3   0  23    2.04    4.19
   3   0 -23    1.12    2.71
   3   0 -23    5.39    3.11
  -3   0  22   -8.85    5.80
   3   0 -22    1.43    2.70
   3   0 -22   -5.47    4.80
  -3   0  21  137.03   17.19
   3   0 -21  116.65   14.65
  -3   0  20   -1.30    3.01
   3   0 -20   -4.80    3.76
   3   0 -19   42.84    8.86
  -3   0  19   39.86    8.47
  -3   0  18    2.23    3.24
   3   0 -18    3.87    4.05
   3   0 -17   61.50   10.30
  -3   0  17   50.05    8.49
  -3   0  16   -2.27    3.41
   3   0 -16    0.79    2.90
   3   0 -15   16.28    5.11
  -3   0  15   13.66    5.46
  -3   0  14    2.11    3.14
   3   0 -14    4.11    2.87
  -3   0  14    1.12    1.19
  -3   0  13  446.39   22.40
   3   0 -13  491.35   23.63
   3   0 -13  460.32   16.14
  -3   0  12   -0.69    1.83
   3   0 -12    0.98    2.59
   3   0 -12    0.56    1.46
  -3   0  12   -0.19    1.01
  -3   0  11   63.06    7.77
   3   0 -11   79.69    6.17
  -3   0  11   79.84    6.49
   3   0 -11   72.82    8.28
  -3   0  10    0.98    1.74
   3   0 -10   -1.31    2.21
   3   0 -10    0.23    0.58
  -3   0  10    0.96    1.29
   3   0  -9   14.67    2.27
   3   0  -9   12.72    3.64
  -3   0   9   15.84    4.13
  -3   0   9   14.30    2.65
  -3   0   8    2.48    2.37
  -3   0   8    1.99    1.45
   3   0  -8   -2.03    1.31
   3   0  -8   -0.03    0.49
   3   0  -7 1120.13   26.31
   3   0  -7 1210.53   16.12
  -3   0   7 1196.03   21.75
  -3   0   7 1169.61   28.13
  -3   0   6    1.83    1.16
  -3   0   6    1.29    1.55
   3   0  -6    0.97    0.70
  -3   0   5 2131.50   33.65
  -3   0   5 2224.90   27.88
   3   0  -4    0.03    0.67
  -3   0   4    1.43    1.84
  -3   0   4   -0.21    0.73
  -3   0   3 4560.67   40.29
   3   0  -3 4618.48   32.37
   3   0  -2    0.02    0.84
  -3   0   2    0.32    1.02
  -3   0   2   -0.25    0.70
  -3   0   1  990.44   18.40
  -3   0   1 1009.45   20.08
  -3   0   0   -0.93    0.70
  -3   0   0    0.84    0.84
  -3   0  -1 3473.94   35.96
  -3   0  -1 3156.27   34.72
  -3   0  -2    0.11    1.06
  -3   0  -2   -0.44    1.86
  -3   0  -3 3582.70   41.58
  -3   0  -3 3457.17   37.04
   3   0   4    0.70    0.67
  -3   0  -4   -0.68    1.20
  -3   0  -4   -1.27    1.27
  -3   0  -5 3886.14   42.12
  -3   0  -5 3538.77   43.04
   3   0   6    1.03    1.28
  -3   0  -6    0.69    1.41
  -3   0  -6    2.66    1.63
  -3   0  -7   21.04    4.21
   3   0   7   19.12    3.10
  -3   0  -7   19.36    3.60
  -3   0  -8    1.04    1.46
  -3   0  -8   -0.13    1.30
   3   0   8   -0.60    1.21
   3   0   9   29.49    4.16
  -3   0  -9   25.97    4.28
  -3   0  -9   35.10    5.55
  -3   0 -10    0.48    2.00
  -3   0 -10    1.25    1.82
   3   0  10   -0.76    1.28
  -3   0 -10   -2.87    1.64
  -3   0 -11   80.29    9.20
  -3   0 -11   58.42    5.47
  -3   0 -11   59.30    6.84
   3   0  11   73.49    7.57
  -3   0 -12    1.91    1.29
  -3   0 -12   -1.56    1.12
   3   0  12    0.17    1.45
  -3   0 -12   -2.76    2.05
   3   0  13  148.58   11.97
  -3   0 -13  150.93   13.79
  -3   0 -13  115.11    8.11
  -3   0 -14   -2.28    1.69
   3   0  14   -1.58    2.19
  -3   0 -15  434.75   24.65
   3   0  15  421.13   22.63
  -3   0 -15  481.49   17.94
   3   0  16    1.95    2.54
  -3   0 -16    0.66    2.26
  -3   0 -16    3.55    4.76
  -3   0 -17    5.91    3.77
  -3   0 -17    3.88    2.08
  -3   0 -18   -3.62    3.20
  -3   0 -18   -0.87    2.86
  -3   0 -19   11.23    4.49
  -3   0 -19   10.86    3.55
  -3   0 -20    0.85    2.25
  -3   0 -20   -2.19    2.87
  -3   0 -21   61.52    8.00
  -3   0 -21   47.65   10.71
  -3   0 -22   -2.75    3.20
  -3   0 -22    5.02    2.97
  -3   0 -23   16.10    6.96
  -3   0 -23   15.14    4.67
  -3   0 -24   -3.72    4.30
  -3   0 -24    4.69    3.44
  -3   0 -25   15.21    5.26
  -3   0 -26   -0.36    2.23
  -3   0 -27   -1.03    2.11
  -3   0 -28    2.07    2.67
  -3   0 -29   -2.18    2.99
  -3   0 -30    0.13    2.07
  -3   0 -31   -0.75    2.09
   3  -1 -30   12.91    4.76
   3  -1 -29    0.26    2.24
   3  -1 -28    8.52    4.02
   3  -1 -27    5.41    3.30
   3  -1 -26    4.52    3.10
  -3   1  25    9.21    5.74
  -3  -1  25    3.90    3.21
   3  -1 -25    3.78    3.22
   3  -1 -25   -4.86    4.12
   3   1 -25    6.77    5.78
  -3  -1  24   24.90    8.37
  -3   1  24   25.72    7.78
   3  -1 -24   37.38    6.40
   3   1 -24   27.44    8.91
   3  -1 -24   35.63    9.75
   3  -1 -23   11.07    4.85
  -3  -1  23   23.88    8.03
   3   1 -23    6.54    4.81
  -3   1  23   12.14    5.67
  -3   1  22   38.56    9.29
  -3  -1  22   48.76   10.26
   3   1 -22   40.78    9.38
   3  -1 -22   46.16    9.62
  -3   1  21   -3.97    5.18
   3  -1 -21    3.95    3.50
   3   1 -21    3.07    2.81
  -3  -1  21    3.65    4.32
   3   1 -21   -2.35    5.00
   3   1 -20    2.34    2.21
   3  -1 -20    2.80    3.95
  -3  -1  20   -5.62    4.34
   3   1 -20   -2.50    3.22
  -3   1  20   -0.10    3.62
   3   1 -19   -4.94    4.23
  -3  -1  19   -2.08    2.23
   3  -1 -19    2.00    3.33
  -3   1  19    5.25    2.86
  -3   1  18   32.94    7.90
  -3  -1  18   35.46    8.25
   3   1 -18   30.74    7.82
   3  -1 -18   44.16    8.82
  -3  -1  17   49.21    8.93
   3  -1 -17   61.96   10.33
   3   1 -17   52.50    9.37
  -3   1  17   42.02    8.82
  -3  -1  16   42.34    8.43
   3   1 -16   25.72    7.07
   3  -1 -16   46.31    8.39
  -3   1  16   32.40    7.07
   3   1 -15    8.27    4.40
   3  -1 -15    2.73    2.90
  -3  -1  15   10.79    5.16
  -3   1  15    1.04    3.66
   3   1 -14   18.74    3.55
  -3   1  14   28.49    6.23
  -3  -1  14   25.04    5.72
  -3   1  14   30.76    4.98
   3   1 -14   25.88    6.04
   3  -1 -14   20.69    5.48
  -3   1  13   89.61   10.20
  -3   1  13   95.56    8.27
   3  -1 -13   97.49   10.54
  -3  -1  13   90.33   10.02
   3   1 -13   74.01    7.16
   3   1 -13  102.63   10.99
  -3  -1  12   48.35    4.72
  -3   1  12   46.83    7.40
  -3  -1  12   41.26    7.21
   3  -1 -12   49.53    7.01
   3   1 -12   48.22    5.51
  -3   1  12   46.72    5.68
   3   1 -12   48.86    7.46
  -3   1  11   52.23    7.17
   3   1 -11   49.15    5.29
  -3  -1  11   42.72    6.74
  -3   1  11   50.38    5.77
   3   1 -11   64.39    8.21
   3  -1 -11   47.64    6.54
  -3  -1  11   45.96    4.28
  -3   1  10   95.04    7.77
   3  -1 -10   89.17    8.92
  -3  -1  10   77.15    5.62
  -3  -1  10   89.63    9.31
  -3   1  10   89.34    9.24
   3   1 -10   89.61    6.71
   3   1 -10  102.15    9.91
  -3  -1   9  303.68   16.11
  -3  -1   9  300.27   10.36
   3  -1  -9  336.67   15.98
  -3   1   9  306.04   16.16
  -3   1   9  325.11   13.34
   3   1  -9  321.44   12.31
   3   1  -9  335.00   16.50
  -3   1   8  301.83   12.33
   3   1  -8  307.05   15.44
  -3  -1   8  302.50   10.27
   3  -1  -8  300.96   14.60
  -3  -1   8  274.56   14.40
  -3   1   8  296.49   15.22
   3   1  -8  313.42   11.57
  -3   1   7    3.96    2.05
  -3   1   7    8.24    2.43
  -3  -1   7    7.19    2.58
  -3  -1   7    4.71    1.30
   3   1  -7    6.14    1.64
   3   1  -7    8.14    3.26
  -3   1   6   42.53    5.26
  -3   1   6   46.43    4.67
   3   1  -6   32.20    3.55
  -3  -1   6   35.54    3.55
   3   1  -6   47.87    6.01
  -3  -1   6   47.48    5.70
  -3   1   5  564.18   15.18
  -3   1   5  580.11   17.91
   3   1  -5  555.84   16.40
  -3  -1   5  609.17   18.47
  -3  -1   5  439.18   12.24
  -3  -1   4  996.57   18.54
   3   1  -4  957.89   18.81
  -3   1   4  957.01   21.69
  -3  -1   4 1020.27   22.36
   3   1  -3  828.99   17.26
  -3   1   3  915.88   18.69
  -3  -1   3  811.43   15.96
  -3   1   3  878.49   19.80
  -3  -1   2 3725.04   35.73
  -3   1   2 3598.78   36.32
  -3   1   2 3602.96   40.52
   3   1  -2 3535.73   36.66
  -3  -1   1  491.50   13.68
  -3   1   1  471.72   14.50
   3   1  -1  414.27   12.64
  -3   1   1  437.98   11.52
  -3   1   1  440.99   12.54
  -3  -1   1  435.23   12.05
   3   1   0   24.16    3.20
  -3   1   0   23.19    3.30
  -3   1   0   30.70    2.98
  -3  -1   0   28.84    3.29
  -3  -1   0   27.07    3.19
  -3   1   0   32.06    4.01
   3   1   1   22.02    2.07
  -3  -1  -1   12.94    2.16
  -3   1  -1   17.38    2.72
  -3  -1  -1   18.62    2.82
  -3   1  -1   17.96    3.07
   3   1   1   15.70    2.79
  -3   1  -1   23.38    2.36
   3   1   2  617.52   17.66
  -3   1  -2  490.30   14.09
   3   1   2  652.36   10.69
  -3  -1  -2  592.36   15.67
  -3   1  -2  645.16   12.07
  -3   1  -2  616.73   16.91
   3   1   3  140.12    5.47
  -3  -1  -3  133.28    7.39
  -3   1  -3  141.81    8.80
  -3   1  -3  112.36    7.00
  -3  -1  -3  134.68    8.03
   3   1   3  128.92    8.38
  -3   1  -4  271.19   12.03
  -3  -1  -4  258.52   11.40
   3   1   4  259.08    8.21
  -3  -1  -4  270.51   11.00
  -3   1  -5   -0.03    0.78
   3   1   5    0.43    0.68
  -3   1  -5    0.83    1.49
  -3  -1  -5    1.50    1.58
  -3  -1  -5    2.03    1.65
  -3  -1  -6 1072.66   24.44
  -3  -1  -6 1122.74   25.60
   3   1   6 1159.94   22.42
   3  -1   6 1095.78   21.99
  -3   1  -6 1033.18   25.74
  -3   1  -7  328.78   15.62
   3  -1   7  329.92   13.16
  -3  -1  -7  332.22   14.78
   3   1   7  315.96   12.63
  -3  -1  -7  340.66   14.67
  -3  -1  -8 1445.10   32.40
  -3   1  -8 1364.06   33.10
   3   1   8 1427.19   28.78
   3  -1   8 1374.74   28.59
  -3   1  -9  477.51   20.53
  -3  -1  -9  484.40   19.75
  -3  -1  -9  508.75   19.70
   3   1   9  456.33   17.17
   3  -1   9  433.71   17.23
  -3  -1  -9  480.15   14.22
  -3   1 -10  107.39    8.16
  -3   1 -10  133.48   11.54
  -3  -1 -10  145.20    8.20
  -3  -1 -10  133.79   10.80
  -3   1 -10  142.99    8.19
   3  -1  10  141.74   10.61
   3   1  10  127.44    9.67
  -3  -1 -10  143.04   10.98
  -3   1 -11    4.88    2.17
  -3   1 -11    4.12    3.22
   3  -1  11    4.09    2.38
  -3   1 -11    3.51    1.77
  -3  -1 -11    1.33    1.47
  -3  -1 -11    5.43    2.55
   3   1  11    7.11    2.97
  -3  -1 -11    0.92    1.05
  -3  -1 -12    7.39    3.00
   3  -1  12   15.16    3.99
  -3   1 -12   16.62    4.93
  -3  -1 -12    7.53    1.84
   3   1  12   17.22    4.31
  -3  -1 -12    9.65    3.38
  -3   1 -12   10.77    2.61
  -3   1 -13  411.59   22.64
  -3  -1 -13  411.54   21.63
   3   1  13  380.56   19.20
  -3  -1 -13  393.46   19.29
  -3  -1 -13  320.06   13.42
   3  -1  13  388.80   20.10
  -3   1 -13  310.07   13.67
   3  -1  14    2.36    3.20
  -3   1 -14    3.59    2.20
   3   1  14    4.13    3.65
  -3   1 -14    3.09    3.75
  -3  -1 -14    7.66    4.23
  -3  -1 -14   -0.01    1.54
  -3  -1 -14    3.13    2.99
  -3   1 -15  192.94   17.27
  -3  -1 -15  197.94   16.37
  -3  -1 -15  213.48   11.61
   3  -1  15  227.99   16.57
  -3   1 -15  245.27   13.48
   3   1  15  198.23   15.08
  -3   1 -16    7.24    5.45
  -3   1 -16   -0.75    1.92
   3  -1  16    1.59    2.74
   3   1  16    4.39    3.23
  -3  -1 -16   -1.32    2.31
  -3  -1 -16   -0.77    2.37
  -3  -1 -17    0.34    1.99
  -3   1 -17    1.86    2.77
  -3   1 -17   -0.81    2.09
  -3  -1 -17   -0.05    2.24
  -3  -1 -18    0.52    2.06
  -3   1 -18    3.11    2.57
  -3  -1 -18   -3.22    2.99
  -3   1 -19   27.04    7.74
  -3  -1 -19   32.94    5.49
  -3  -1 -19   16.45    5.44
  -3   1 -19   36.12    6.11
  -3  -1 -20   14.50    3.66
  -3   1 -20   16.72    4.46
  -3  -1 -20   13.72    5.46
  -3   1 -20   12.18    5.69
  -3   1 -21   14.27    6.53
  -3  -1 -21    5.35    3.40
  -3   1 -21    9.84    3.67
  -3  -1 -21    2.06    1.81
  -3   1 -22    1.59    3.94
  -3  -1 -22    9.78    5.60
  -3   1 -22    6.85    2.54
  -3  -1 -22    7.73    3.45
  -3  -1 -23   -0.02    2.49
  -3  -1 -23   -3.36    3.06
  -3   1 -23   -0.45    2.29
  -3   1 -23    1.45    2.33
  -3  -1 -24    5.88    4.38
  -3   1 -24    3.93    2.35
  -3  -1 -24    5.46    2.98
  -3  -1 -25    6.23    3.76
  -3   1 -25    2.88    1.66
  -3  -1 -26    1.85    2.64
  -3   1 -26   -4.13    3.21
  -3   1 -27    0.66    2.13
  -3  -1 -27    5.55    4.26
  -3   1 -28   -1.66    3.04
  -3  -1 -28    5.83    3.79
  -3  -1 -29   -0.50    1.94
  -3  -1 -30   -5.78    4.20
  -3  -1 -31    7.31    4.09
   3  -2 -33   -1.39    2.70
   3  -2 -32    3.49    2.89
   3  -2 -31    4.34    3.23
   3  -2 -30    6.49    3.85
   3  -2 -29   11.33    4.47
   3  -2 -28    5.24    4.65
   3  -2 -27   10.44    4.66
   3  -2 -26    1.89    2.71
   3  -2 -25   -4.85    4.96
  -3   2  25    3.51    4.65
   3   2 -25    5.41    4.37
  -3  -2  25    4.32    5.08
   3  -2 -25    2.20    3.50
  -3   2  24    5.98    6.12
   3   2 -24   -8.16    2.61
   3  -2 -24   -4.15    4.54
  -3  -2  24    1.87    2.36
  -3   2  23    7.49    5.10
   3   2 -23    1.36    4.97
  -3  -2  23   11.49    5.74
   3  -2 -23    3.47    3.18
  -3   2  22   17.34    7.25
   3  -2 -22   12.43    5.84
  -3  -2  22   15.65    5.65
   3   2 -22   12.93    6.55
   3  -2 -21   14.83    5.89
  -3   2  21   13.64    5.93
  -3  -2  21   15.73    6.90
   3   2 -21   17.45    7.05
   3  -2 -20   11.03    4.76
  -3  -2  20   12.53    5.87
   3   2 -20    2.93    2.94
  -3  -2  19   17.23    6.01
  -3   2  19   23.07    6.96
   3  -2 -19   23.71    7.32
   3   2 -19   15.35    4.99
  -3  -2  18   22.26    7.03
   3  -2 -18   33.90    7.98
  -3   2  18   25.55    6.87
   3   2 -18   21.95    5.85
   3   2 -17   -5.33    4.08
  -3   2  17    5.42    4.44
   3  -2 -17    1.59    2.25
  -3  -2  17   -0.38    3.50
   3   2 -16   23.45    5.79
   3  -2 -16   29.12    7.24
  -3  -2  16   27.05    7.42
  -3   2  16   21.49    6.14
   3  -2 -15   26.45    5.95
  -3   2  15   24.86    6.20
   3   2 -15   26.33    6.29
  -3  -2  15   33.92    7.80
   3   2 -15   24.12    4.90
   3   2 -14   12.97    3.37
   3   2 -14   10.17    5.33
  -3   2  14   17.00    6.26
  -3  -2  14   13.56    5.31
   3  -2 -14   12.51    3.82
  -3   2  14   13.50    3.68
  -3   2  13   17.94    5.37
  -3  -2  13   17.47    5.03
   3   2 -13    8.94    3.30
  -3   2  13   15.91    3.97
   3   2 -13   12.65    3.19
   3  -2 -13   16.09    4.58
   3   2 -12   13.18    3.98
   3  -2 -12   23.15    5.39
  -3   2  12   17.35    4.63
  -3  -2  12   17.77    5.25
  -3   2  12   19.68    4.25
   3   2 -12   14.22    3.63
  -3   2  11   34.08    6.30
  -3   2  11   33.45    5.22
  -3  -2  11   36.79    6.42
   3   2 -11   44.18    7.09
   3  -2 -11   33.36    6.14
  -3  -2  11   34.90    3.37
   3   2 -11   28.50    4.55
  -3  -2  10   30.36    5.74
  -3   2  10   27.33    5.57
  -3  -2  10   24.61    2.80
   3   2 -10   27.30    5.85
   3   2 -10   27.15    4.53
  -3   2  10   24.60    4.15
   3  -2 -10   26.86    5.04
   3  -2  -9  178.45   12.15
  -3   2   9  177.85   12.98
  -3  -2   9  175.31   12.66
  -3   2   9  198.02   11.95
   3   2  -9  179.49   10.78
   3   2  -9  194.83   13.52
  -3  -2   9  179.39    7.43
  -3   2   8    1.49    2.06
   3   2  -8    0.21    1.51
  -3  -2   8    0.30    0.48
  -3  -2   8   -0.28    2.47
   3   2  -8    1.43    1.73
  -3   2   8   -0.21    1.29
  -3   2   7  118.96    9.95
   3   2  -7  111.23    9.33
   3   2  -7  124.74    8.42
  -3   2   7  110.82    8.13
   3   2  -6   56.01    6.58
  -3   2   6   53.83    6.54
  -3   2   6   45.60    4.92
  -3  -2   6   48.37    4.00
   3   2  -6   48.69    5.19
   3   2  -5  264.51   12.68
  -3   2   5  298.18   15.12
  -3   2   5  253.20   11.35
  -3   2   5  281.89    7.04
   3   2  -5  266.53   11.82
  -3   2   4  517.81   11.07
  -3   2   4  471.58   16.96
  -3  -2   4  428.74   12.07
   3   2  -4  523.02   16.94
  -3   2   4  475.70   15.20
  -3   2   3   16.77    2.32
  -3   2   3   20.21    3.16
  -3   2   3   21.54    3.79
   3   2  -3   29.53    4.18
  -3   2   3   33.36    4.96
  -3  -2   3   22.35    3.10
  -3  -2   2  557.06   14.19
  -3   2   2  482.26   15.84
  -3   2   2  579.03   16.02
  -3   2   2  445.51   13.14
  -3   2   2  651.80   18.83
   3   2  -2  564.62   16.31
  -3   2   1  167.41    9.14
  -3  -2   1  245.80   10.12
   3   2  -1  225.15   10.58
  -3   2   1  171.36    8.71
  -3   2   1  226.34   11.23
   3   2  -1  176.59    8.81
  -3   2   1  204.46    9.40
  -3   2   0  565.60   16.97
  -3  -2   0  673.41   16.51
   3   2   0  704.39   19.18
  -3   2   0  578.97   17.11
  -3   2   0  718.90   17.78
   3   2   0  548.39   15.00
  -3   2   0  699.37   18.80
  -3   2  -1  148.85    8.26
  -3   2  -1  225.01   11.14
  -3   2  -1  210.08    9.74
   3   2   1  145.08    7.25
  -3  -2  -1  156.28    6.79
  -3   2  -1  203.28   10.60
  -3  -2  -1  199.14    9.28
   3   2   1  195.43   10.25
   3   2   2   36.87    4.42
  -3   2  -2   36.18    4.73
  -3   2  -2   36.55    4.60
  -3   2  -2   27.51    3.84
   3   2   2   27.10    3.17
  -3   2  -2   41.64    4.52
  -3  -2  -2   28.82    2.97
  -3  -2  -2   37.87    4.40
   3   2   3 1900.16   33.66
   3   2   3 1647.18   25.78
  -3   2  -3 2169.52   37.33
  -3  -2  -3 2024.56   32.05
  -3   2  -3 1963.79   33.36
  -3   2  -3 1710.36   27.62
   3   2   4  411.21   16.69
  -3  -2  -4  414.53   15.31
   3   2   4  439.80   13.72
  -3  -2  -4  460.23   13.78
  -3   2  -4  425.96   16.43
  -3   2  -4  431.19   16.87
  -3   2  -5  451.36   17.25
   3   2   5  500.54   19.76
   3   2   5  498.78   15.24
  -3  -2  -5  475.48   17.25
  -3  -2  -5  476.31   14.27
  -3   2  -5  563.03   20.87
  -3   2  -5  398.35   14.32
   3   2   6    9.90    3.60
   3   2   6    9.93    2.55
  -3   2  -6    5.79    1.75
  -3  -2  -6   10.53    2.93
  -3   2  -6    8.41    2.65
  -3   2  -6    8.70    2.12
  -3  -2  -6    5.25    1.66
   3   2   7   83.86    9.26
  -3  -2  -7   72.15    6.45
  -3   2  -7   62.09    5.57
   3   2   7   67.03    6.14
  -3  -2  -7   78.70    7.65
  -3   2  -7   83.31    8.37
  -3   2  -7   73.85    7.65
  -3  -2  -8  569.13   19.52
  -3  -2  -8  592.73   21.68
   3   2   8  565.68   19.00
  -3   2  -8  524.95   21.42
  -3   2  -8  567.61   22.82
   3   2   8  620.00   24.71
  -3   2  -9    0.02    1.72
  -3  -2  -9    0.48    1.57
  -3   2  -9    3.45    1.88
   3   2   9    0.66    1.53
   3   2   9    1.13    2.17
   3  -2   9    2.85    2.42
  -3   2  -9    1.64    1.91
  -3  -2  -9   -0.06    0.95
  -3  -2  -9    2.32    1.60
   3   2  10  226.50   15.85
  -3  -2 -10  222.28   10.28
  -3  -2 -10  216.54   13.40
  -3  -2 -10  223.19   14.36
  -3   2 -10  217.91   15.10
  -3   2 -10  245.00   10.60
  -3   2 -10  226.54   16.11
   3   2  10  234.76   14.58
   3  -2  10  216.67   13.61
   3   2  11   70.11    9.22
  -3  -2 -11   68.82    7.88
  -3   2 -11   64.79    8.64
   3  -2  11   58.48    7.55
   3   2  11   71.84    8.27
  -3  -2 -11   56.75    5.43
  -3  -2 -11   71.50    8.72
  -3   2 -11   75.28    6.16
  -3   2 -11   82.22    9.96
   3   2  12  360.12   19.18
   3  -2  12  339.33   18.52
   3   2  12  383.88   21.56
  -3  -2 -12  282.19   16.91
  -3  -2 -12  343.69   18.39
  -3  -2 -12  269.93   11.90
  -3   2 -12  394.25   21.90
  -3   2 -12  254.61   11.91
  -3  -2 -13   10.30    4.67
  -3  -2 -13    7.66    2.27
   3   2  13   13.93    5.22
  -3   2 -13    5.03    1.93
   3  -2  13    7.00    3.59
   3   2  13    6.69    2.72
  -3  -2 -13    4.54    2.44
  -3   2 -13    8.26    4.57
  -3   2 -14   10.54    4.42
   3   2  14   11.96    4.95
  -3  -2 -14   14.97    4.39
   3  -2  14   11.88    3.57
  -3   2 -14   13.26    3.46
  -3  -2 -14   17.78    5.01
  -3  -2 -14   20.03    3.55
   3   2  14   13.46    4.26
  -3   2 -15    0.33    2.12
  -3   2 -15    1.43    1.52
   3   2  15    3.70    3.39
  -3  -2 -15   -1.47    2.20
   3   2  15   -1.15    1.91
  -3  -2 -15    4.58    2.95
  -3  -2 -15    1.42    1.60
   3  -2  15    2.87    2.15
  -3   2 -16   15.23    5.69
   3   2  16    7.80    4.10
  -3  -2 -16    7.18    3.38
  -3   2 -16    4.96    1.89
   3   2  16    5.17    3.05
  -3  -2 -16   10.26    2.92
   3  -2  16    4.99    3.49
   3   2  17    3.51    3.23
  -3  -2 -17   -0.28    1.91
  -3   2 -17   -0.21    2.85
  -3   2 -17   -1.59    2.16
  -3  -2 -17   -0.31    1.54
   3   2  18    0.72    2.80
  -3   2 -18    4.42    4.58
  -3   2 -18    2.18    1.59
  -3  -2 -18   -1.26    1.99
  -3  -2 -18    3.14    2.36
  -3  -2 -19    6.11    3.45
  -3   2 -19    8.14    5.72
  -3  -2 -19   12.77    3.73
  -3   2 -19    8.54    2.77
  -3   2 -20   14.48    5.93
  -3   2 -20   13.58    3.66
  -3  -2 -20   20.39    6.78
  -3  -2 -20   13.72    4.03
  -3   2 -21    1.11    2.91
  -3   2 -21   -1.24    1.68
  -3  -2 -21   -1.02    1.86
  -3   2 -22   11.20    6.28
  -3  -2 -22    8.09    2.94
  -3   2 -22   13.31    3.87
  -3   2 -23    2.80    3.47
  -3   2 -23    0.74    2.29
  -3  -2 -23    2.55    2.62
  -3   2 -24    4.86    3.25
  -3  -2 -24    5.27    3.40
  -3  -2 -25    3.43    2.58
  -3   2 -25    2.65    2.16
  -3  -2 -26   -0.42    2.14
  -3  -2 -27   -3.07    3.08
  -3  -2 -28    5.85    3.96
  -3  -2 -29    2.33    2.31
  -3  -2 -30   -2.08    2.90
  -3  -2 -31   -0.22    1.84
   3  -3 -33    6.58    4.24
   3  -3 -32   -0.50    1.69
   3  -3 -31    3.36    3.18
   3  -3 -30   13.22    5.15
   3  -3 -29    1.69    2.45
   3  -3 -28    6.54    4.10
   3  -3 -27    7.99    4.74
   3  -3 -26    7.31    4.08
   3  -3 -25   -0.92    2.58
   3  -3 -24    8.27    4.73
  -3  -3  24   19.88    8.16
   3   3 -24   23.15    8.31
  -3   3  24    3.93    4.21
   3   3 -23    1.60    3.19
  -3   3  23    2.84    2.45
  -3  -3  23   -0.30    2.45
   3   3 -22   -5.62    4.70
   3  -3 -22   -4.63    3.93
  -3   3  22   -1.33    2.74
  -3  -3  22    5.32    4.45
  -3   3  21    1.91    3.37
   3  -3 -21    1.57    3.24
  -3  -3  21    9.10    5.84
   3   3 -21   -2.11    3.59
  -3  -3  20   16.04    6.84
   3  -3 -20   13.93    6.19
   3   3 -20    6.57    3.76
  -3   3  20   15.86    6.41
  -3   3  19   -0.20    3.20
   3  -3 -19   10.59    5.23
  -3  -3  19    8.56    5.52
   3   3 -19   -3.28    4.75
  -3  -3  18   -0.30    2.98
   3   3 -18    0.60    2.72
  -3   3  18   -3.15    3.70
  -3   3  17   -1.21    2.88
   3   3 -17    2.20    1.92
  -3  -3  17    2.11    3.38
   3  -3 -17    7.65    4.42
   3   3 -17    4.96    2.49
  -3  -3  16    5.74    4.75
   3  -3 -16    9.94    4.69
  -3   3  16    8.04    3.38
   3   3 -16    5.71    3.68
   3   3 -16    4.53    4.08
   3   3 -15   -0.83    3.15
  -3   3  15   -0.61    3.20
   3   3 -15   -0.62    2.15
  -3  -3  15   -2.29    3.04
   3  -3 -15   -0.58    3.33
   3  -3 -14   -0.98    2.63
   3   3 -14    2.09    3.03
  -3   3  14    3.97    2.00
  -3  -3  14    0.59    2.21
   3   3 -14    0.04    1.86
   3   3 -13   -1.11    2.19
   3   3 -13    3.16    3.45
  -3  -3  13   -1.09    2.22
  -3   3  13    3.15    3.01
   3  -3 -13   -3.77    3.01
  -3   3  13    4.26    2.70
  -3  -3  12  269.48   18.05
  -3   3  12  270.66   18.67
   3   3 -12  259.92   17.58
   3  -3 -12  269.78   16.94
  -3   3  12  267.46   15.79
   3   3 -12  290.28   16.53
   3   3 -11   64.20    7.58
   3  -3 -11   49.79    7.04
  -3  -3  11   48.68    7.66
  -3   3  11   56.27    8.54
  -3   3  11   50.12    6.74
   3   3 -11   49.18    7.62
   3   3 -10    7.03    2.95
   3   3 -10    3.68    1.30
  -3   3  10    4.24    3.05
   3  -3 -10    6.34    2.99
  -3   3  10    5.68    2.95
   3   3  -9    0.80    1.85
  -3  -3   9   -0.59    0.79
  -3   3   9   -0.70    1.96
  -3   3   9   -2.32    2.33
   3  -3  -9    0.50    1.27
   3   3  -9    1.37    2.53
   3   3  -8   62.67    7.14
  -3   3   8   59.74    7.94
  -3   3   8   63.24    7.21
  -3   3   8   70.75    4.76
   3   3  -8   68.99    8.18
  -3  -3   8   67.80    4.65
  -3  -3   7   90.64    5.76
  -3   3   7  116.09   10.15
   3   3  -7  156.65   11.64
   3   3  -7  114.92    9.33
  -3   3   7  126.23    9.81
  -3   3   7  128.55    6.50
   3   3  -6   17.13    3.84
   3   3  -6   22.80    4.64
  -3  -3   6   21.18    2.78
  -3   3   6   14.05    3.58
  -3   3   6   17.02    2.62
  -3   3   6   17.54    3.41
  -3  -3   5    3.62    1.20
   3   3  -5    9.38    2.59
  -3   3   5    3.14    2.72
   3   3  -5    0.97    1.85
  -3   3   5    3.88    1.42
  -3   3   5    3.94    1.47
  -3  -3   4  348.05   12.05
  -3   3   4  343.10   16.18
   3   3  -4  265.87   12.60
   3   3  -4  333.67   14.75
  -3   3   4  336.79   13.95
  -3   3   4  260.30   10.78
  -3   3   3  107.39    7.95
   3   3  -3  127.74    9.65
  -3  -3   3  117.93    7.20
  -3   3   3   83.78    6.55
  -3   3   3  120.00    9.25
  -3   3   3  125.31    9.42
   3   3  -3   83.33    6.62
   3   3  -2   87.22    7.25
  -3  -3   2   83.73    6.30
  -3   3   2   71.83    6.29
  -3   3   2   83.53    7.88
  -3   3   2   97.65    8.21
  -3   3   2   87.77    7.30
   3   3  -2   58.12    4.78
   3   3  -2   86.72    7.83
  -3   3   1  109.78    8.55
  -3  -3   1  104.62    7.36
   3   3  -1  107.43    8.06
  -3   3   1  108.63    8.23
  -3   3   1  114.11    8.19
   3   3  -1  107.79    5.97
  -3   3   1  104.82    8.77
   3   3  -1  101.01    8.17
  -3   3   0  470.36   17.22
   3   3   0  539.19   18.51
  -3   3   0  497.12   18.23
  -3  -3   0  481.33   15.90
  -3   3   0  498.97   17.62
  -3   3   0  501.38   16.95
   3   3   0  454.14   16.92
   3   3   1   64.14    5.95
  -3   3  -1   66.53    6.77
  -3   3  -1   58.14    6.14
  -3   3  -1   56.55    6.17
  -3   3  -1   68.79    6.22
  -3  -3  -1   61.00    5.99
   3   3   1   57.30    6.29
  -3   3  -2   63.13    6.10
  -3   3  -2   63.89    6.80
   3   3   2   52.30    5.46
  -3   3  -2   59.78    6.73
  -3  -3  -2   52.57    5.82
   3   3   2   56.90    6.56
  -3   3  -2   51.97    6.06
  -3  -3  -2   64.73    3.72
  -3  -3  -3   23.56    2.42
   3   3   3   15.00    3.78
   3   3   3   26.60    4.14
  -3   3  -3   25.74    4.43
  -3   3  -3   20.15    3.59
  -3   3  -3   20.33    3.60
  -3   3  -3   22.70    4.60
  -3  -3  -3   19.94    3.49
  -3   3  -4   -0.11    1.30
  -3   3  -4    0.31    0.97
   3   3   4    2.16    3.07
  -3  -3  -4   -0.39    0.88
  -3   3  -4    3.81    2.08
   3   3   4    1.82    1.56
  -3   3  -4   -1.04    1.61
  -3  -3  -4    0.01    1.26
   3   3   5  898.12   24.39
   3   3   5  823.33   26.22
  -3   3  -5  875.94   27.16
  -3  -3  -5  814.57   17.79
  -3   3  -5  834.95   26.08
  -3  -3  -5  826.19   23.51
  -3   3  -6    3.82    2.59
   3   3   6    4.34    2.55
   3   3   6    3.18    1.38
  -3  -3  -6    1.48    1.84
  -3   3  -6    0.64    1.62
  -3  -3  -6    3.75    1.57
  -3   3  -6    3.04    1.45
   3   3   7  105.00   10.03
  -3   3  -7  102.86    9.61
  -3  -3  -7   99.43    7.11
   3   3   7  117.00    9.15
  -3  -3  -7  113.94    9.52
  -3   3  -7  121.44    8.04
  -3   3  -7  124.83   10.89
   3   3   8    7.29    2.56
  -3  -3  -8    7.80    1.99
  -3   3  -8   12.37    2.56
   3   3   8    9.14    2.83
  -3  -3  -8    9.67    3.26
  -3  -3  -8   14.57    2.73
  -3   3  -8    7.21    2.74
  -3   3  -8   13.27    4.28
  -3  -3  -9   -2.04    1.28
   3   3   9   -3.43    3.38
   3   3   9    2.60    2.15
  -3   3  -9    1.70    2.10
  -3  -3  -9    4.05    1.84
  -3  -3  -9   -0.60    1.43
  -3   3  -9    1.50    2.14
  -3   3 -10    2.71    2.90
  -3  -3 -10   -0.82    1.54
   3   3  10    2.85    3.86
   3   3  10    2.22    2.28
  -3  -3 -10    0.17    1.03
  -3  -3 -10   -0.65    1.77
  -3   3 -10   -2.59    2.67
  -3   3 -10   -0.52    1.33
  -3   3 -11    0.40    2.03
   3   3  11    3.37    2.34
  -3   3 -11    1.47    3.16
  -3   3 -11   -0.60    1.32
  -3  -3 -11   -1.57    1.64
  -3  -3 -11   -0.88    1.25
   3   3  11    2.23    1.47
  -3  -3 -11   -1.73    1.89
  -3   3 -12    1.73    2.10
  -3  -3 -12    1.12    2.41
   3   3  12    1.26    3.17
   3  -3  12    1.56    2.12
  -3   3 -12    3.64    2.67
   3   3  12    0.93    1.48
  -3   3 -12    2.04    1.91
  -3  -3 -12    1.17    2.70
  -3  -3 -12    0.52    1.35
  -3   3 -13   14.00    5.52
   3  -3  13    7.10    2.20
   3   3  13    8.37    3.43
  -3  -3 -13   10.45    3.98
  -3  -3 -13    5.68    3.37
  -3   3 -13    9.25    2.60
  -3   3 -13   13.83    5.36
   3   3  13   12.44    4.04
  -3  -3 -13   13.69    3.31
  -3   3 -14  227.71   18.71
  -3  -3 -14  228.84   16.11
  -3   3 -14  178.05   10.92
   3   3  14  207.26   15.92
  -3  -3 -14  173.74   14.71
   3  -3  14  210.30   16.63
   3   3  14  171.45   16.18
  -3   3 -14  249.88   20.29
  -3  -3 -14  239.42   12.08
  -3   3 -15    0.86    1.69
  -3   3 -15   -3.52    2.40
   3   3  15    2.31    2.41
   3   3  15    1.47    2.77
  -3  -3 -15    0.43    2.99
  -3   3 -15    3.78    4.02
  -3  -3 -15    1.11    1.54
  -3  -3 -15   -5.45    3.32
   3  -3  15    5.23    3.29
  -3   3 -16    0.45    2.93
   3   3  16    6.06    3.80
  -3   3 -16    2.16    1.96
  -3  -3 -16    8.27    3.69
   3  -3  16    4.43    3.39
  -3  -3 -16    1.07    1.92
   3   3  17   32.20    7.71
  -3  -3 -17   28.98    6.82
  -3  -3 -17   37.99    5.54
  -3   3 -17   26.80    7.09
  -3   3 -17   27.74    4.84
  -3   3 -18   14.83    3.71
  -3   3 -18   29.66    8.83
  -3  -3 -18   22.75    4.24
  -3  -3 -19   34.15    5.26
  -3   3 -19   33.77    5.59
  -3   3 -19   32.11    8.68
  -3   3 -20    0.85    2.81
  -3   3 -20    0.48    1.84
  -3  -3 -20    1.03    2.73
  -3   3 -21    8.30    6.08
  -3  -3 -21    7.84    3.38
  -3   3 -22    0.41    2.29
  -3  -3 -22    3.94    2.34
  -3  -3 -23    6.07    2.70
  -3  -3 -24    1.62    2.17
  -3  -3 -25    5.44    3.61
  -3  -3 -26   -0.85    2.60
  -3  -3 -27   -0.59    2.37
  -3  -3 -28   26.02    6.36
  -3  -3 -29    4.12    3.86
  -3  -3 -30    1.45    2.32
  -3  -3 -31   -0.16    2.25
   3  -4 -32    0.28    2.46
   3  -4 -31    1.96    2.23
   3  -4 -30   -5.82    3.16
   3  -4 -29    1.64    2.60
   3  -4 -28    3.30    3.63
   3  -4 -27   -3.14    3.49
  -3   4  24    6.25    4.54
  -3  -4  24    0.93    2.79
  -3   4  23    2.10    2.64
  -3  -4  23   -0.86    3.83
   3   4 -23    5.71    5.43
   3   4 -22    5.42    4.56
  -3   4  22   -0.29    4.21
  -3  -4  22   -0.81    4.57
  -3   4  21   45.59   10.91
  -3  -4  21   39.99   10.72
   3   4 -21   34.11    9.63
   3  -4 -20   28.04    7.70
   3   4 -20   40.68   10.06
  -3  -4  20   27.75    8.55
  -3   4  20   36.64   10.06
  -3  -4  19    4.61    3.47
  -3   4  19   -0.47    2.93
   3  -4 -19    0.29    2.39
   3   4 -19    5.65    5.36
  -3  -4  18   40.29    9.57
   3   4 -18   35.92    7.69
  -3   4  18   43.72   10.30
   3  -4 -18   33.53    7.40
   3   4 -18   46.12    9.96
  -3   4  17   46.86    9.80
   3   4 -17   37.20    7.22
   3  -4 -17   36.66    7.97
   3   4 -17   35.18    8.99
  -3  -4  17   37.64    9.35
  -3   4  16   21.39    7.09
  -3  -4  16   24.54    6.62
   3  -4 -16   34.81    7.69
   3   4 -16   28.27    6.74
   3   4 -16   22.70    5.51
  -3   4  15   -1.38    2.80
   3   4 -15   -2.67    4.09
  -3  -4  15    1.34    3.30
   3   4 -15    1.97    2.87
   3  -4 -15   -1.33    2.46
   3   4 -14   72.48   10.22
  -3   4  14   73.46   10.60
  -3  -4  14   73.72   10.76
   3  -4 -14   72.11    9.21
   3   4 -14   69.10    9.26
  -3   4  13    3.20    2.01
   3  -4 -13    1.67    3.46
   3   4 -13   -1.19    3.16
   3   4 -13   -2.06    1.95
   3  -4 -12   -0.73    1.94
  -3   4  12    0.19    1.97
   3   4 -12   -2.99    2.38
   3   4 -12    2.50    2.29
  -3   4  12   -1.55    3.15
  -3   4  11   76.86    8.76
  -3   4  11   60.39    8.90
   3   4 -11   77.65    9.26
   3   4 -11   69.46    9.00
   3  -4 -11   85.39    9.06
   3  -4 -10  549.01   22.26
  -3   4  10  482.37   23.46
   3   4 -10  528.10   23.33
  -3   4  10  512.71   21.99
   3   4 -10  548.69   24.44
  -3   4   9   10.18    3.71
   3   4  -9    6.72    3.48
   3   4  -9    9.10    3.32
  -3   4   9    6.59    3.27
   3   4  -8   28.86    5.12
  -3  -4   8   24.61    3.08
  -3   4   8   25.82    5.22
  -3   4   8   21.17    5.12
  -3   4   8   24.79    3.93
   3   4  -8   20.92    4.48
  -3   4   7   -1.11    1.83
   3   4  -7    0.81    2.35
   3   4  -7    1.85    2.12
  -3  -4   7    0.91    0.82
  -3   4   7    0.20    0.86
  -3   4   7   -2.26    2.22
   3   4  -6   12.29    3.62
  -3  -4   6   13.01    2.44
  -3   4   6   11.51    3.80
   3   4  -6    9.22    3.01
  -3   4   6   15.63    3.88
  -3   4   6   10.58    2.60
   3   4  -5    3.21    1.32
  -3   4   5   -0.51    1.87
  -3  -4   5    1.67    1.64
   3   4  -5    1.42    1.75
  -3   4   5   -1.35    2.06
  -3   4   5   -1.88    1.55
  -3   4   4   32.92    5.35
   3   4  -4   23.04    3.77
  -3   4   4   25.93    4.30
  -3  -4   4   27.99    3.89
  -3   4   4   27.52    5.08
   3   4  -4   34.00    5.42
   3   4  -3  128.51    7.99
   3   4  -3  193.55   12.85
   3   4  -3  172.43   12.02
  -3   4   3  141.05    9.90
  -3   4   3  175.66   13.09
  -3  -4   3  179.91   10.06
  -3   4   3  214.75   13.29
  -3   4   3  185.02   11.93
   3   4  -2  614.21   21.70
  -3   4   2  628.75   24.09
  -3  -4   2  606.56   18.95
  -3   4   2  591.57   20.96
   3   4  -2  629.96   15.45
  -3   4   2  714.83   23.95
  -3   4   2  689.37   23.09
   3   4  -2  609.99   22.82
   3   4  -1   68.95    4.41
   3   4  -1   70.90    7.79
  -3  -4   1   60.19    6.21
  -3   4   1   71.64    7.37
  -3   4   1   59.61    7.52
  -3   4   1   74.52    7.76
  -3   4   1   69.65    7.79
   3   4  -1   60.95    7.23
  -3  -4   0   69.91    6.64
  -3   4   0   72.22    7.24
   3   4   0   82.34    8.28
  -3   4   0   73.15    7.93
  -3   4   0   86.69    8.65
   3   4   0   67.35    7.80
  -3   4   0   81.06    8.28
   3   4   1  627.84   21.40
  -3   4  -1  606.43   22.74
  -3  -4  -1  600.67   19.65
  -3   4  -1  669.91   21.40
  -3   4  -1  657.18   23.40
  -3   4  -1  658.37   23.16
   3   4   1  615.76   22.52
  -3   4  -2  251.68   14.76
   3   4   2  257.41   14.13
  -3  -4  -2  228.14   12.36
   3   4   2  236.33   14.20
  -3   4  -2  262.17   15.07
  -3   4  -2  267.32   13.54
  -3   4  -2  243.61   14.82
   3   4   3   -0.91    2.17
  -3   4  -3    2.57    1.51
  -3   4  -3    2.61    2.54
  -3   4  -3    2.78    2.24
   3   4   3    2.50    1.64
  -3   4  -3    0.76    1.68
  -3  -4  -3    2.94    1.85
   3   4   4  503.33   20.14
   3   4   4  468.91   21.04
  -3  -4  -4  452.32   17.91
  -3   4  -4  521.46   22.42
  -3   4  -4  486.05   20.85
  -3  -4  -4  506.54    9.07
  -3   4  -4  515.89   22.31
  -3   4  -5  110.80   10.39
  -3   4  -5  136.68   12.07
   3   4   5  120.70   10.34
  -3  -4  -5   93.02    8.60
  -3   4  -5   93.34    7.95
   3   4   5  102.48   10.23
  -3   4  -5  127.09   11.73
  -3   4  -6   16.89    3.47
   3   4   6   22.41    5.31
  -3   4  -6   23.79    5.18
   3   4   6   20.18    4.45
  -3   4  -6   15.15    3.93
  -3  -4  -6   19.90    4.19
  -3   4  -7    3.91    2.07
  -3  -4  -7    6.37    2.12
   3   4   7    2.76    1.42
  -3   4  -7    6.00    2.53
   3   4   7    3.95    3.20
  -3   4  -7    5.66    3.09
  -3  -4  -7    6.41    2.75
   3   4   8   76.94    9.88
   3   4   8   59.57    7.47
  -3  -4  -8   75.38    8.67
  -3  -4  -8   74.38    5.89
  -3   4  -8   72.73    8.70
  -3   4  -8   76.08    9.47
   3   4   9   12.57    4.27
   3   4   9    6.50    2.84
  -3  -4  -9    8.83    2.22
  -3  -4  -9   10.78    3.36
  -3   4  -9   10.94    4.33
  -3   4  -9    6.06    3.17
   3   4  10   41.83    6.90
   3   4  10   45.17    7.08
  -3  -4 -10   35.51    4.39
  -3   4 -10   51.45    8.32
  -3   4 -10   52.78    5.22
  -3  -4 -10   39.61    6.46
  -3   4 -10   30.81    6.76
  -3   4 -11  160.08   14.27
  -3   4 -11  158.47   14.69
  -3  -4 -11  192.07   10.37
  -3   4 -11  204.68   10.55
   3   4  11  169.04   13.93
  -3  -4 -11  170.32   13.79
   3   4  11  167.92   14.55
  -3   4 -12   25.05    6.25
   3   4  12    7.18    2.80
  -3   4 -12   25.13    4.24
   3   4  12   15.54    4.70
  -3  -4 -12   26.73    4.23
  -3  -4 -12   20.19    5.47
  -3   4 -12   17.10    4.82
  -3   4 -13   -0.62    1.85
  -3  -4 -13    3.55    3.05
   3   4  13    3.34    3.64
   3   4  13    0.70    1.88
  -3  -4 -13    0.41    1.93
  -3   4 -13    4.36    3.84
  -3   4 -13    7.48    4.51
  -3  -4 -14   63.98    6.70
   3   4  14   50.09    8.82
   3  -4  14   67.83   10.15
  -3   4 -14   67.47    6.88
   3   4  14   58.61    9.09
  -3  -4 -14   51.88    8.80
  -3   4 -14   60.31    9.98
  -3   4 -14   56.47   10.11
  -3   4 -15   39.59    8.48
   3   4  15   45.67    8.41
   3   4  15   41.64    8.28
   3  -4  15   39.91    8.07
  -3  -4 -15   44.93    5.77
  -3   4 -15   47.89    9.69
  -3  -4 -15   38.61    7.42
   3   4  16    9.44    4.85
  -3  -4 -16    5.30    2.49
  -3   4 -16   10.59    5.74
  -3  -4 -16   11.23    2.93
   3  -4  16    2.73    2.48
  -3   4 -16    5.00    4.74
  -3  -4 -17    7.69    2.71
  -3  -4 -17    8.48    3.89
  -3   4 -17    2.37    3.00
  -3   4 -17    0.87    2.54
  -3   4 -18    3.41    4.46
  -3  -4 -18    3.27    2.68
  -3  -4 -18   -0.13    2.80
  -3   4 -19    8.88    4.75
  -3  -4 -19   15.06    4.35
  -3   4 -20   11.43    7.06
  -3  -4 -20   10.26    3.26
  -3  -4 -21    0.21    2.27
  -3   4 -21   -3.81    2.60
  -3  -4 -22    8.67    3.66
  -3  -4 -23   13.41    4.64
  -3  -4 -24    3.19    2.21
  -3  -4 -25    5.07    3.82
  -3  -4 -26   -1.45    2.65
  -3  -4 -27   -2.76    2.37
  -3  -4 -28   -2.18    3.39
  -3  -4 -29   -1.41    2.38
  -3  -4 -30   -2.47    3.25
   3  -5 -32    9.20    4.48
   3  -5 -31   -1.70    2.29
   3  -5 -30   -1.97    2.00
   3  -5 -29   -0.59    2.58
   3  -5 -28   -0.30    2.46
   3  -5 -27    9.53    4.21
  -3   5  23   -1.89    3.19
  -3  -5  23    8.60    6.93
   3   5 -23    1.61    2.73
   3   5 -22    5.56    4.82
  -3  -5  22    3.56    4.39
  -3   5  22    3.21    4.04
  -3  -5  21    1.35    3.41
  -3   5  21    4.31    4.31
   3   5 -21   10.97    6.56
  -3   5  20   10.89    4.83
  -3  -5  20    6.81    4.46
   3   5 -20    7.47    4.89
   3   5 -19    1.77    2.97
  -3   5  19   -0.15    3.27
  -3  -5  19    7.66    4.64
  -3   5  18    3.22    3.71
   3   5 -18    2.40    4.43
  -3  -5  18    7.43    5.70
   3   5 -18    2.51    3.18
  -3   5  17    6.68    3.68
  -3  -5  17    7.69    4.15
   3   5 -17    6.97    4.27
   3   5 -17   14.96    5.62
   3   5 -16    1.92    2.50
  -3  -5  16    3.33    3.88
   3   5 -16    0.17    2.61
  -3  -5  15   22.25    7.12
  -3   5  15   27.33    7.12
   3   5 -15   31.89    8.34
   3   5 -15   20.54    5.90
   3  -5 -14    5.85    2.83
  -3   5  14    8.05    4.01
   3   5 -14    5.93    3.42
   3   5 -14   12.40    5.70
   3   5 -13    6.73    4.05
   3   5 -13    1.86    2.31
  -3   5  13    2.82    3.26
   3  -5 -13    6.06    3.07
  -3   5  12   16.41    5.36
   3   5 -12   18.35    4.87
   3  -5 -12   24.70    5.42
   3   5 -12   23.19    5.49
   3  -5 -11   20.77    4.82
  -3   5  11    7.62    2.76
   3   5 -11    7.26    3.41
   3   5 -11   16.27    5.39
   3   5 -10    6.35    3.81
  -3   5  10    0.55    1.79
   3  -5 -10   10.78    4.14
  -3   5  10    8.10    4.29
   3   5 -10    5.24    2.51
  -3   5   9  150.16   13.98
   3   5  -9  113.36   11.74
  -3   5   9  147.34   12.21
   3   5  -9  147.95   13.27
   3   5  -8    3.69    2.14
  -3   5   8    4.07    2.19
   3   5  -8    5.06    2.25
  -3   5   8    7.15    3.66
  -3   5   7    0.57    1.66
  -3   5   7    4.67    2.73
  -3  -5   7    0.99    1.39
   3   5  -7    4.27    2.97
   3   5  -7    0.13    1.98
  -3   5   7   -1.07    1.84
  -3  -5   6    4.26    1.89
  -3   5   6    4.00    2.70
   3   5  -6    3.08    2.06
  -3   5   6    7.66    3.25
   3   5  -6    5.41    2.63
  -3   5   6    1.93    1.77
   3   5  -5   -3.21    2.88
  -3   5   5   -1.32    1.81
  -3   5   5    1.08    2.10
   3   5  -5    3.03    2.06
  -3  -5   5    0.36    1.25
  -3   5   5   -1.13    2.10
   3   5  -4   18.57    4.25
   3   5  -4   30.25    4.61
  -3   5   4   22.37    5.21
  -3   5   4   19.09    4.37
  -3  -5   4   19.93    3.52
  -3   5   4   24.07    4.81
   3   5  -3   -0.54    2.35
   3   5  -3    3.06    1.92
   3   5  -3    3.63    1.59
  -3   5   3    0.74    1.33
  -3   5   3   -1.45    1.94
  -3  -5   3   -0.14    1.67
  -3   5   3    1.74    2.42
  -3   5   3    0.02    1.46
   3   5  -2  155.41   12.48
  -3  -5   2  156.20   10.67
  -3   5   2  120.59   10.62
   3   5  -2  140.65   11.70
  -3   5   2  143.75   11.51
  -3   5   2  162.52   12.42
  -3   5   2  154.38   13.18
   3   5  -1   44.08    6.74
  -3   5   1   37.95    6.52
  -3  -5   1   42.64    5.70
  -3   5   1   44.30    6.80
   3   5  -1   45.03    7.19
  -3   5   1   49.90    7.06
  -3   5   1   34.76    5.75
  -3   5   0    1.38    1.26
   3   5   0    2.44    2.66
  -3   5   0    2.27    2.21
   3   5   0    0.14    2.27
  -3  -5   0   -0.87    1.51
  -3   5   0    1.92    1.69
  -3   5   0    1.28    1.71
   3   5   1    7.04    3.16
  -3   5  -1    6.80    3.08
  -3   5  -1    7.73    2.75
  -3   5  -1    5.62    2.97
   3   5   1   11.17    4.27
  -3  -5  -1   11.54    3.02
  -3   5  -1   13.64    3.98
   3   5   2    3.73    3.90
  -3   5  -2    1.37    2.41
  -3   5  -2   -0.01    1.58
  -3   5  -2    0.07    1.32
  -3   5  -2    1.54    2.43
   3   5   2    0.13    1.15
  -3  -5  -2    3.63    2.06
   3   5   3   70.84    8.31
  -3  -5  -3   70.38    7.75
  -3   5  -3   85.92   10.39
  -3   5  -3   74.15    8.95
  -3   5  -3   78.31    8.94
  -3   5  -3   52.84    6.77
   3   5   3   77.86    9.18
  -3   5  -4  211.76   14.74
  -3   5  -4  217.94   16.19
  -3  -5  -4  184.75   12.66
   3   5   4  199.70   14.78
  -3   5  -4  204.74   14.80
  -3   5  -4  157.31   11.42
   3   5   4  193.12   13.69
   3   5   5   70.47    8.56
  -3  -5  -5   61.35    7.57
  -3   5  -5   74.22    9.30
  -3   5  -5   48.80    7.11
  -3   5  -5   67.12    8.85
  -3   5  -5   52.51    6.56
   3   5   5   63.25    8.63
   3   5   6   85.80   10.09
  -3   5  -6   96.09   10.80
   3   5   6   80.64   10.02
  -3  -5  -6   65.03    7.79
  -3   5  -6   71.73    9.12
   3   5   7   16.28    4.35
   3   5   7    9.15    4.26
  -3   5  -7   12.99    3.60
  -3  -5  -7   18.17    3.08
  -3  -5  -7   13.67    3.86
  -3   5  -7   16.98    5.51
  -3  -5  -8    1.18    2.69
  -3   5  -8   -1.69    2.25
   3   5   8    2.22    1.86
  -3  -5  -8    1.13    1.46
   3   5   8    0.86    3.09
  -3   5  -8    2.22    1.80
   3   5   9   29.31    6.52
  -3  -5  -9   36.63    4.48
   3   5   9   30.75    6.36
  -3  -5  -9   46.69    7.41
  -3   5  -9   40.14    7.56
  -3   5  -9   46.65    8.32
  -3   5 -10   44.14    8.37
  -3  -5 -10   54.07    5.52
  -3  -5 -10   48.32    7.81
   3   5  10   39.22    6.97
   3   5  10   51.54    8.94
  -3   5 -10   52.01    8.85
   3   5  11   24.32    6.47
  -3   5 -11   32.59    7.15
   3   5  11   34.65    6.84
  -3  -5 -11   35.15    6.88
  -3  -5 -11   35.69    4.82
  -3   5 -11   33.19    7.08
   3   5  12   11.59    4.93
   3   5  12   22.41    5.93
  -3  -5 -12   29.22    4.34
  -3  -5 -12   24.50    6.39
  -3   5 -12   19.67    6.32
  -3   5 -12   24.10    7.21
   3   5  13   16.84    5.81
  -3   5 -13   20.95    6.71
   3   5  13   16.26    5.21
  -3  -5 -13   25.06    4.66
  -3  -5 -13   19.21    5.29
  -3   5 -13   13.89    4.69
   3   5  14   32.72    8.30
  -3   5 -14   22.60    6.53
   3   5  14   21.22    5.93
  -3  -5 -14   35.95    5.26
  -3  -5 -14   26.65    6.61
  -3   5 -14   24.78    7.50
  -3  -5 -15   52.40    6.52
   3   5  15   44.70    8.45
  -3  -5 -15   50.17    8.91
   3  -5  15   42.26    8.56
  -3   5 -15   48.09   10.17
  -3   5 -15   55.92   10.66
  -3   5 -16   64.28   11.71
   3  -5  16   65.33   11.13
  -3  -5 -16   74.98    7.74
  -3   5 -16   81.44   13.27
  -3  -5 -16   40.76    8.52
  -3   5 -17   -6.88    4.67
  -3  -5 -17    3.52    2.75
  -3   5 -17   -1.85    4.26
  -3  -5 -17    0.29    1.93
  -3   5 -18   -2.25    4.11
  -3  -5 -18    0.90    1.97
  -3   5 -18    5.62    4.46
  -3  -5 -18    3.82    2.13
  -3  -5 -19    9.86    4.92
  -3  -5 -19    8.33    3.88
  -3   5 -19    9.09    5.30
  -3   5 -19   18.08    7.77
  -3  -5 -20    7.69    3.17
  -3   5 -20    4.50    4.87
  -3  -5 -21    6.88    3.11
  -3  -5 -22    0.83    2.83
  -3  -5 -23    4.44    3.57
  -3  -5 -24    0.90    2.91
  -3  -5 -25   -1.67    2.91
  -3  -5 -26   -4.48    3.02
  -3  -5 -27    1.94    2.71
  -3  -5 -28    1.90    2.45
  -3  -5 -29    0.91    2.72
   3  -6 -31    2.31    3.71
   3  -6 -30    9.69    4.57
   3  -6 -29    2.53    2.42
   3  -6 -28   -3.83    3.12
   3  -6 -27    7.25    4.45
   3   6 -22   -0.37    3.80
  -3  -6  21   -5.18    5.76
  -3   6  21    8.26    6.18
   3   6 -21   -5.19    3.32
  -3  -6  20    3.55    2.57
  -3   6  20    4.49    4.24
   3   6 -20   -4.71    2.55
  -3   6  19    2.44    2.54
   3   6 -19   -1.34    2.90
  -3  -6  19   -0.67    2.73
   3   6 -19    5.95    4.48
   3   6 -18    3.59    4.57
  -3   6  18   -0.11    3.22
   3   6 -18    0.65    2.27
  -3  -6  18    2.60    3.89
   3   6 -17   -4.20    3.63
  -3   6  17    3.09    4.10
   3   6 -17    1.65    2.20
  -3  -6  17   -0.63    3.88
   3   6 -16    3.63    3.95
  -3   6  16    0.64    2.59
   3   6 -16   -2.86    3.06
  -3   6  15    3.94    3.89
   3   6 -15    4.99    3.77
   3   6 -15    1.71    3.99
   3   6 -14   24.81    6.62
  -3   6  14   24.98    7.12
   3   6 -14   28.57    6.99
   3   6 -13   33.83    7.41
   3   6 -13   43.80    8.50
  -3   6  13   25.51    7.10
   3   6 -12   75.74   10.54
  -3   6  12   79.43   11.89
   3   6 -12   78.15   10.94
   3   6 -11   77.14   10.21
  -3   6  11   72.91   10.91
   3   6 -11   87.82   11.79
   3   6 -10    2.71    3.28
   3   6 -10    6.03    3.20
  -3   6  10   -1.34    3.42
   3   6  -9    2.93    2.60
  -3   6   9   -0.30    2.74
   3   6  -9   -5.11    4.88
  -3   6   8   50.03    8.84
  -3   6   8   47.24    7.35
   3   6  -8   50.81    8.36
  -3   6   7   82.31   10.99
  -3   6   7   69.11    9.07
   3   6  -7   76.06   10.38
  -3   6   6  175.64   15.97
  -3   6   6  187.11   14.22
  -3  -6   6  184.20   11.49
   3   6  -6  178.14   15.65
  -3   6   6  183.36   13.82
  -3   6   5  232.06   17.85
  -3  -6   5  196.47   11.98
  -3   6   5  199.93   14.80
   3   6  -5  207.06   16.40
  -3   6   5  161.94   13.29
   3   6  -4   11.34    4.88
   3   6  -4    8.99    3.81
  -3   6   4    9.03    3.55
  -3  -6   4    6.57    2.79
  -3   6   4   10.74    3.80
  -3   6   4    9.05    3.45
   3   6  -3   68.40    8.71
  -3   6   3   69.36    9.61
  -3  -6   3   74.68    7.95
  -3   6   3   61.85    8.56
  -3   6   3   95.08   10.06
  -3   6   3   82.26    9.55
   3   6  -3   74.89    9.68
   3   6  -2   65.71    9.06
  -3  -6   2   65.93    7.48
   3   6  -2   53.92    8.39
  -3   6   2   53.82    7.87
  -3   6   2   62.69    8.28
  -3   6   2   59.39    8.61
  -3   6   2   51.98    7.60
  -3  -6   1  247.12   14.45
  -3   6   1  257.16   17.82
   3   6  -1  300.92   19.50
  -3   6   1  269.88   16.74
  -3   6   1  300.20   18.51
   3   6  -1  275.27   17.99
   3   6   0    7.41    3.57
  -3   6   0    6.91    3.43
   3   6   0    3.14    3.02
  -3   6   0    6.32    2.88
  -3  -6   0   10.22    3.59
  -3   6   0    7.54    2.90
  -3   6   0    5.33    2.53
  -3   6  -1  189.33   15.37
   3   6   1  197.13   15.37
  -3   6  -1  150.01   12.26
   3   6   1  215.78   16.94
  -3   6  -1  223.69   16.61
  -3  -6  -1  178.70   12.58
  -3   6  -1  142.19   11.92
  -3   6  -2  164.51   14.88
   3   6   2  164.62   13.73
  -3  -6  -2  156.45   12.14
  -3   6  -2  112.36   10.91
  -3   6  -2  124.68   11.10
  -3   6  -2  185.25   15.20
   3   6   2  162.56   14.62
  -3   6  -3   83.53   11.06
  -3  -6  -3   84.89    9.17
  -3   6  -3   64.41    7.90
  -3   6  -3   83.52   10.29
   3   6   3   72.02    9.27
  -3   6  -3   62.19    8.24
   3   6   3   86.71   10.95
  -3   6  -4   29.60    6.58
   3   6   4   33.65    7.96
  -3   6  -4   21.29    4.65
  -3   6  -4   25.29    6.14
   3   6   4   24.00    5.73
  -3   6  -4   16.42    4.49
  -3   6  -5  194.97   15.86
   3   6   5  187.73   15.13
  -3   6  -5  218.38   16.92
   3   6   5  193.33   16.36
   3   6   6   71.94    9.50
  -3   6  -6   71.25   10.03
   3   6   6   80.01   10.69
  -3   6  -6   62.39    9.04
  -3  -6  -6   75.82    5.80
   3   6   7   44.76    8.01
   3   6   7   44.14    7.83
  -3   6  -7   40.82    7.75
  -3  -6  -7   48.21    4.93
  -3   6  -7   28.95    7.05
   3   6   8   15.31    4.08
   3   6   8   11.23    4.23
  -3  -6  -8   11.71    2.56
  -3   6  -8   12.68    4.63
  -3   6  -8    7.92    3.76
  -3   6  -9    0.16    1.96
  -3   6  -9    1.42    2.64
   3   6   9   -2.29    2.66
   3   6   9   -1.57    3.12
  -3  -6  -9    1.82    1.13
  -3  -6  -9   -3.78    3.19
  -3   6 -10    5.88    4.04
   3   6  10    5.65    3.26
  -3  -6 -10    5.31    2.11
  -3   6 -10    1.73    2.17
  -3  -6 -10    7.86    4.04
   3   6  10    4.32    2.41
   3   6  11    0.48    2.16
   3   6  11    3.04    1.63
  -3   6 -11    3.36    2.98
  -3  -6 -11   -0.23    1.37
  -3  -6 -11    5.77    3.60
  -3   6 -11    0.67    2.17
   3   6  12   12.92    5.07
  -3  -6 -12   22.09    4.05
   3   6  12   16.55    5.43
  -3  -6 -12   17.77    5.26
  -3   6 -12   22.32    6.69
  -3   6 -12   27.47    7.34
   3   6  13   19.59    6.56
  -3   6 -13   14.76    6.60
   3   6  13   15.38    5.28
  -3  -6 -13   13.98    3.49
  -3  -6 -13   15.25    4.99
  -3   6 -13   12.99    5.36
  -3  -6 -14    3.51    1.97
   3   6  14   -2.00    1.73
  -3   6 -14   -5.37    5.10
  -3   6 -14    2.28    3.94
  -3  -6 -14    0.97    1.89
  -3   6 -15   12.86    5.24
  -3  -6 -15   24.42    4.66
  -3  -6 -15   11.08    4.94
  -3   6 -15   21.89    6.95
  -3   6 -16    0.07    2.90
  -3  -6 -16    3.46    2.69
  -3  -6 -16   -0.02    1.99
  -3   6 -16    2.42    3.30
  -3   6 -17    5.44    5.26
  -3  -6 -17    5.68    4.42
  -3  -6 -17    7.89    3.03
  -3   6 -17    1.73    3.62
  -3   6 -18    0.68    2.91
  -3  -6 -18   -1.28    2.93
  -3  -6 -18   -0.04    2.08
  -3   6 -19    2.83    3.63
  -3  -6 -19    0.57    1.95
  -3  -6 -19    5.03    3.34
  -3   6 -19    4.92    4.42
  -3  -6 -20    3.27    2.75
  -3   6 -20   10.07    6.44
  -3  -6 -20    4.49    3.78
  -3  -6 -21    0.27    2.50
  -3  -6 -22   11.82    4.99
  -3  -6 -23   -2.94    3.32
  -3  -6 -24   10.77    4.19
  -3  -6 -25    1.11    3.41
  -3  -6 -26   -2.62    3.99
  -3  -6 -27    2.26    3.02
  -3  -6 -28   -5.83    4.18
   3  -7 -30   11.78    5.21
   3  -7 -29   10.93    4.96
   3  -7 -28    0.24    2.81
   3  -7 -27    9.50    4.32
   3   7 -21   -8.30    5.17
  -3  -7  20    1.07    3.48
   3   7 -20    1.59    3.50
  -3   7  20   -2.21    4.24
   3   7 -20    3.63    3.41
  -3   7  19    0.91    2.46
   3   7 -19   -0.16    3.19
   3   7 -19    9.47    6.20
  -3  -7  19    1.20    2.97
  -3   7  18    8.39    5.74
  -3  -7  18    6.74    4.92
   3   7 -18   10.03    6.12
   3   7 -17   -1.06    2.49
  -3   7  17    2.09    3.42
  -3   7  16    5.07    3.56
   3   7 -16    7.82    3.26
  -3   7  15   13.93    6.83
   3   7 -15    5.46    3.62
  -3   7  14   46.35    9.93
   3   7 -14   44.43    9.32
  -3   7  13   -3.70    2.49
   3   7 -13   -5.07    4.19
  -3   7  12   -2.95    3.16
   3   7 -12   -0.65    2.96
  -3   7  11    3.83    3.15
   3   7 -11    9.88    4.03
  -3   7  10   40.16    8.90
   3   7 -10   37.15    8.71
  -3   7   9    6.06    4.36
   3   7  -9    2.60    2.13
   3   7  -8   59.10    9.88
  -3   7   8   47.66    9.36
  -3   7   7   83.84   12.34
   3   7  -7   57.13    9.75
  -3   7   6   29.27    7.86
   3   7  -6   21.16    5.85
  -3  -7   5    2.08    1.67
   3   7  -5    5.19    3.60
  -3   7   5    7.64    4.35
  -3   7   5    0.75    2.14
  -3   7   4   58.44    9.69
  -3  -7   4   67.01    7.97
   3   7  -4   64.70   10.37
   3   7  -4   77.50   10.85
  -3   7   4   61.88    8.80
  -3   7   4   74.66    9.99
   3   7  -3   21.06    5.78
  -3   7   3   21.50    5.56
   3   7  -3   29.66    6.76
  -3  -7   3   21.82    4.27
  -3   7   3   16.46    5.02
  -3   7   3   23.56    5.87
   3   7  -2   27.34    6.59
   3   7  -2   41.93    8.19
  -3   7   2   26.28    6.72
  -3   7   2   32.29    6.55
  -3  -7   2   34.07    5.74
  -3   7   2   23.43    5.89
  -3   7   1  116.24   13.54
  -3  -7   1   88.46    9.23
   3   7  -1  118.76   13.76
  -3   7   1  109.80   11.39
  -3   7   1   74.56   10.05
   3   7  -1   98.81   11.90
   3   7   0    2.24    3.04
  -3   7   0   -0.83    3.13
  -3   7   0   -0.06    3.62
   3   7   0   -3.58    3.02
  -3  -7   0    1.79    1.35
  -3   7   0   -1.83    1.60
   3   7   1   -3.65    4.01
  -3   7  -1    2.54    3.55
   3   7   1    1.20    2.39
  -3  -7  -1    0.12    1.84
  -3   7  -1    1.81    1.74
  -3   7  -1    0.34    2.24
  -3   7  -2   80.32   11.93
   3   7   2   73.39   10.45
  -3   7  -2   91.61   11.80
  -3  -7  -2   64.44    8.54
  -3   7  -2   82.33    9.58
   3   7   2   78.00   11.45
  -3   7  -3    1.21    3.04
  -3   7  -3    1.85    2.08
  -3   7  -3    0.28    2.05
   3   7   3    1.22    1.66
   3   7   3    4.39    2.38
  -3   7  -3    0.17    2.13
  -3  -7  -3   -0.09    2.35
   3   7   4   33.97    8.06
   3   7   4   25.27    6.06
  -3   7  -4   27.67    6.29
  -3   7  -4   31.56    6.95
  -3   7  -4   32.58    6.75
  -3   7  -5  122.35   14.07
   3   7   5  115.21   13.57
   3   7   5  130.69   14.47
  -3   7  -5  143.03   15.13
  -3   7  -5  134.05   13.64
   3   7   6   41.22    8.64
  -3   7  -6   42.85    7.68
  -3   7  -6   46.08    8.98
   3   7   6   37.21    7.39
  -3   7  -6   48.72    8.94
  -3   7  -7    2.48    3.61
   3   7   7    2.96    3.57
  -3   7  -7    3.24    3.00
   3   7   7    1.84    2.90
  -3   7  -8    6.35    4.05
   3   7   8    5.20    3.29
   3   7   8    1.59    2.66
  -3   7  -8    4.38    2.97
   3   7   9    9.15    4.74
  -3   7  -9   10.82    3.72
   3   7   9   19.82    6.25
  -3  -7  -9   13.86    4.06
  -3  -7  -9   14.19    3.05
  -3   7  -9   11.83    5.48
   3   7  10    0.41    3.17
  -3   7 -10    4.37    3.57
   3   7  10    4.44    4.29
  -3  -7 -10    5.04    3.53
  -3  -7 -10    3.86    2.05
  -3   7 -10    0.18    1.89
   3   7  11    6.90    4.44
  -3  -7 -11    0.49    3.45
  -3   7 -11    4.05    2.85
  -3  -7 -11    5.73    2.21
  -3   7 -11    3.51    3.77
   3   7  12    2.77    3.25
  -3   7 -12   -3.03    3.66
  -3  -7 -12    4.95    4.03
   3   7  12    4.03    2.53
  -3  -7 -12    5.32    2.48
  -3   7 -12   -6.79    6.04
   3   7  13   11.75    5.00
  -3  -7 -13   21.47    6.37
  -3  -7 -13   23.76    4.49
  -3   7 -13    8.45    3.37
  -3   7 -13    9.10    5.46
   3   7  14   -3.45    4.21
  -3   7 -14   -3.89    4.04
  -3  -7 -14    4.59    2.56
  -3  -7 -14    2.42    2.61
  -3   7 -14   -1.29    3.61
  -3   7 -15    6.77    3.95
  -3   7 -15   13.87    5.86
  -3  -7 -15   19.77    4.64
  -3  -7 -15   10.13    5.26
  -3   7 -16   -5.15    3.95
  -3   7 -16   -0.38    2.91
  -3  -7 -16   -2.04    1.55
  -3  -7 -16   -1.01    2.31
  -3  -7 -17    4.48    2.89
  -3   7 -17   -2.66    2.60
  -3  -7 -17    2.14    1.72
  -3   7 -17    0.05    3.84
  -3   7 -18   -3.17    5.22
  -3   7 -18    0.54    2.68
  -3  -7 -18    0.42    2.35
  -3  -7 -18    5.39    2.61
  -3  -7 -19    5.31    2.94
  -3  -7 -20   14.64    4.72
  -3  -7 -21    6.76    3.14
  -3  -7 -22   25.34    6.57
  -3  -7 -23   15.40    5.27
  -3  -7 -24   -3.63    2.28
  -3  -7 -25    4.96    3.77
  -3  -7 -26    3.84    3.58
  -3  -7 -27    5.67    3.52
   3  -8 -28    9.90    5.13
   3  -8 -27   -3.63    2.43
   3   8 -19   10.64    5.93
   3   8 -18    7.38    4.76
  -3   8  18   12.69    6.80
  -3   8  17   -0.03    3.27
   3   8 -17   13.68    6.87
  -3   8  16    7.95    5.18
   3   8 -16   20.64    7.62
   3   8 -15    7.33    5.73
  -3   8  15   -0.83    3.01
  -3   8  14   17.86    6.72
   3   8 -14   21.78    7.46
  -3   8  13   17.38    6.76
   3   8 -13    3.20    2.87
  -3   8  12   18.20    7.11
   3   8 -12    6.49    3.97
  -3   8  11  147.96   18.50
   3   8 -11  142.06   17.29
  -3   8  10   16.42    6.64
   3   8 -10   20.89    8.17
  -3   8   9   97.83   14.35
   3   8  -9  102.54   14.37
  -3   8   8   -1.65    3.69
   3   8  -8    6.11    4.44
  -3   8   7   24.25    7.28
   3   8  -7   17.17    5.01
  -3   8   6    2.79    2.45
   3   8  -6    3.53    3.77
  -3   8   5    0.73    2.15
   3   8  -5    0.02    2.34
  -3   8   4   -0.56    2.53
   3   8  -4    3.09    2.93
  -3   8   4    2.81    3.56
   3   8  -4   -2.24    3.41
   3   8  -3   25.94    6.90
  -3   8   3   29.96    7.70
  -3  -8   3   29.07    5.66
   3   8  -3   33.30    8.02
  -3   8   3   32.76    7.44
  -3   8   2   13.43    5.21
   3   8  -2   18.36    6.54
  -3  -8   2   15.34    3.85
  -3   8   2   21.45    6.25
   3   8  -2   19.97    6.34
   3   8  -1    9.02    5.18
  -3   8   1    5.33    3.15
   3   8  -1    3.42    2.98
  -3  -8   1    7.59    3.21
  -3   8   1    4.59    2.15
   3   8   0   34.56    7.96
   3   8   0   27.36    7.14
  -3  -8   0   25.06    5.89
  -3   8   0   25.44    6.53
  -3   8   0   18.86    6.23
   3   8   1    8.51    3.99
   3   8   1    8.45    3.48
  -3   8  -1   13.88    5.64
  -3  -8  -1   10.88    4.46
  -3   8  -1   10.59    4.49
   3   8   2   26.28    7.16
   3   8   2   28.99    7.59
  -3  -8  -2   22.46    5.79
  -3   8  -2   26.49    7.28
  -3   8  -2   19.02    6.24
   3   8   3  185.66   18.04
  -3   8  -3  200.36   20.21
   3   8   3  164.06   16.82
  -3  -8  -3  159.67   14.82
  -3   8  -3  189.19   18.39
  -3  -8  -4   18.68    5.90
  -3   8  -4   17.23    6.44
   3   8   4   18.35    6.17
   3   8   4   16.79    5.57
  -3   8  -4   18.76    6.53
  -3   8  -5    6.26    3.81
   3   8   5   -0.37    2.89
  -3  -8  -5    4.79    2.98
   3   8   5   12.91    6.48
  -3   8  -5    1.66    2.87
   3   8   6   45.86   10.25
  -3   8  -6   44.10    9.54
   3   8   6   39.63    8.84
  -3  -8  -6   45.67    8.33
  -3   8  -6   49.24    9.77
   3   8   7   87.36   12.42
   3   8   7   76.46   12.50
  -3  -8  -7   78.87   11.27
  -3   8  -7   91.90   13.37
   3   8   8   -1.69    1.74
  -3   8  -8    4.63    4.09
   3   8   8    0.64    2.81
  -3  -8  -8    3.36    3.55
   3   8   9   38.20    8.99
   3   8   9   39.20    8.88
  -3  -8  -9   52.74    9.63
  -3   8  -9   47.71   10.32
  -3   8 -10    5.45    3.86
   3   8  10    3.68    2.40
   3   8  10    6.64    3.75
  -3  -8 -10    6.64    3.95
  -3   8 -11   19.78    6.67
   3   8  11   25.03    7.77
  -3   8 -11   21.60    8.10
   3   8  11   12.16    5.49
  -3  -8 -11   18.43    6.34
  -3  -8 -12   -1.53    2.09
   3   8  12    2.37    3.54
  -3   8 -12    2.03    3.31
  -3   8 -12    3.98    3.75
  -3  -8 -12    7.62    4.25
   3   8  13    2.47    2.29
  -3   8 -13   -0.16    3.07
  -3  -8 -13    5.76    2.63
  -3  -8 -13    1.29    1.94
  -3   8 -13   -3.63    4.93
  -3  -8 -14    4.30    2.80
  -3   8 -14   -2.33    3.16
  -3  -8 -14   -4.88    4.69
  -3   8 -14   -3.00    3.94
  -3   8 -15    2.42    3.54
  -3  -8 -15    6.86    2.95
  -3   8 -15    1.40    2.72
  -3  -8 -15    0.08    1.89
  -3  -8 -16   11.00    3.69
  -3  -8 -16   19.59    7.43
  -3  -8 -17    1.41    1.74
  -3   8 -17    3.74    3.88
  -3  -8 -18   -5.10    3.06
  -3  -8 -19    9.94    3.58
  -3  -8 -20   -1.61    2.20
  -3  -8 -21   20.61    5.67
  -3  -8 -22    3.15    3.36
  -3  -8 -23   -0.07    2.36
  -3  -8 -24    3.16    2.93
  -3  -8 -25    3.88    3.88
  -3  -8 -26    0.31    2.00
   3  -9 -27    4.14    4.20
   3  -9 -26    3.08    3.06
   3   9 -16   -7.49    6.21
  -3   9  15    6.32    4.96
   3   9 -15   -2.68    2.86
  -3   9  14   55.26   12.68
   3   9 -14   28.63    9.06
  -3   9  13    0.26    2.49
   3   9 -13    4.58    3.96
  -3   9  12    1.60    3.00
   3   9 -12    1.32    2.94
  -3   9  11    1.71    3.48
   3   9 -11    4.04    4.88
  -3   9  10   20.71    7.89
   3   9 -10   21.90    7.55
  -3   9   9   30.68    8.80
   3   9  -9   26.36    7.52
  -3   9   8    0.54    3.63
   3   9  -8   -0.28    2.74
  -3   9   7    1.31    3.44
   3   9  -7   -5.39    3.77
  -3   9   6    1.36    2.61
   3   9  -6    2.29    3.42
  -3   9   5   -2.72    3.82
   3   9  -5    2.77    2.45
   3   9  -4    0.86    3.19
  -3   9   4   -3.80    3.56
   3   9  -4   -2.02    3.79
   3   9  -3   10.30    4.57
  -3   9   3    8.22    4.58
   3   9  -3    8.80    3.59
  -3   9   3   19.25    5.86
   3   9  -2   36.55    9.25
  -3   9   2   28.97    7.92
  -3  -9   2   31.28    6.42
  -3   9   2   20.08    6.15
   3   9  -2   32.47    8.47
   3   9  -1    5.11    3.15
  -3   9   1   11.50    4.83
   3   9  -1   11.10    5.94
  -3  -9   1    9.10    3.51
  -3   9   1    1.45    2.21
   3   9   0   29.62    8.35
  -3   9   0   26.95    8.12
   3   9   0   27.54    8.11
  -3  -9   0   21.35    5.54
  -3   9   0   15.65    5.35
   3   9   1    2.93    4.10
   3   9   1   -1.55    2.23
  -3   9  -1   -1.55    3.34
  -3  -9  -1    3.79    2.94
  -3   9  -1   -2.26    3.88
   3   9   2   -3.66    3.80
  -3   9  -2   -6.08    5.38
   3   9   2   -1.52    3.34
  -3  -9  -2    4.22    3.73
  -3   9  -2    0.93    3.28
  -3   9  -3   18.50    6.40
   3   9   3   11.58    4.74
   3   9   3   14.33    5.52
  -3   9  -3    4.69    3.30
  -3  -9  -3   12.55    4.68
  -3   9  -4    3.61    3.58
   3   9   4    3.71    3.47
  -3   9  -4    2.30    3.71
   3   9   4    2.82    3.88
  -3  -9  -4   14.13    5.10
  -3   9  -5   34.05    8.42
   3   9   5   42.30    9.65
   3   9   5   48.85   10.20
  -3  -9  -5   42.86    8.71
  -3   9  -5   45.43   10.21
   3   9   6   14.08    6.04
   3   9   6    5.58    4.44
  -3  -9  -6   12.69    5.36
  -3   9  -6    0.27    2.60
   3   9   7    0.57    2.52
   3   9   7    4.43    4.07
  -3   9  -7    1.12    2.69
  -3  -9  -7    6.60    3.42
   3   9   8    1.52    2.36
  -3   9  -8    4.05    4.74
   3   9   8    1.18    2.19
  -3  -9  -8    7.49    5.09
   3   9   9   -2.20    2.22
  -3  -9  -9   -2.81    3.25
   3   9   9   -3.13    4.52
  -3   9  -9   -1.28    3.23
   3   9  10    0.02    2.53
  -3  -9 -10    2.03    3.31
  -3   9 -10   -3.68    3.29
   3   9  11    2.08    4.49
  -3   9 -11   -5.44    4.32
  -3  -9 -11    6.33    5.06
  -3   9 -12   -0.03    3.49
   3   9  12    1.37    3.09
  -3  -9 -12    0.27    2.33
  -3  -9 -13   15.89    6.43
  -3   9 -13    9.29    5.17
  -3  -9 -17   -4.45    2.39
  -3  -9 -18    1.39    2.76
  -3  -9 -19    5.44    2.73
  -3  -9 -20    3.17    2.12
  -3  -9 -21    7.10    3.38
  -3  -9 -22   -2.26    2.55
  -3  -9 -23    4.15    3.42
  -3  -9 -24    9.28    4.46
  -3  -9 -25    1.65    2.74
  -3  10  11   -1.45    2.22
   3  10 -11   -5.46    5.65
  -3  10  10    5.14    5.25
   3  10 -10    8.12    5.22
  -3  10   9    3.23    3.47
   3  10  -9    7.32    5.74
  -3  10   8    6.61    4.69
   3  10  -8   18.14    6.70
  -3  10   7   -5.43    3.51
   3  10  -7   -7.61    5.46
  -3  10   6    6.78    4.23
   3  10  -6    5.51    4.81
   3  10  -5    1.57    2.89
  -3  10   5    5.00    4.06
  -3  10   4   -1.40    2.56
   3  10  -4    2.57    2.90
   3  10  -3   10.85    5.75
  -3  10   3    1.24    4.44
   3  10  -3    3.31    3.22
   3  10  -2   -0.70    3.30
  -3  10   2    5.69    4.07
   3  10  -2    5.42    3.41
   3  10  -1   -0.58    2.37
  -3  10   1   -0.10    4.30
  -3  10   1    3.39    3.51
   3  10  -1   -1.52    2.47
   3  10   0    2.52    3.70
   3  10   0   -1.25    3.12
  -3  10   0    1.52    2.63
  -3 -10   0    4.24    4.03
  -3  10   0   -1.21    2.43
   3  10   1    7.31    5.19
  -3  10  -1    1.45    3.87
   3  10   1    0.11    2.45
  -3 -10  -1    4.83    3.76
  -3  10  -1   -1.36    3.95
   3  10   2   14.04    6.25
   3  10   2   11.36    6.01
  -3  10  -2   11.79    6.27
  -3 -10  -2    3.01    2.72
  -3  10  -2   -0.71    3.12
   3  10   3    4.19    4.79
   3  10   3   12.37    5.74
  -3 -10  -3    1.05    3.63
  -3  10  -3   -0.60    2.51
  -3  10  -3    3.03    4.14
   3  10   4    6.62    4.11
   3  10   4    1.45    3.43
  -3  10  -4    5.13    3.91
  -3 -10  -4    2.69    4.12
  -3  10  -4   -0.75    1.92
   3  10   5    1.47    2.87
   3  10   5    2.08    3.80
  -3  10  -5    1.59    2.57
  -3 -10  -5    0.88    2.13
  -3  10  -5    2.75    3.44
   3  10   6   -1.74    3.12
  -3  10  -6    1.75    2.64
  -3 -10  -6   -5.47    4.00
   3  10   6   -2.05    3.04
   3  10   7    5.56    3.24
   3  10   7    0.05    2.19
  -3 -10  -7    3.21    3.25
  -3  10  -7    2.62    2.80
   3  10   8   21.60    8.05
   3  10   8   11.38    5.29
  -3  10  -8   10.66    5.62
  -3 -10  -8   18.30    6.16
   3  10   9    2.66    3.63
  -3 -10  -9    2.30    3.07
  -3  10  -9    7.26    5.83
   3  10  10   24.00    7.95
   3  10  11    7.10    3.54
   3  10  12    4.46    4.13
  -3  11   5   -1.86    4.54
   3  11  -5    1.24    3.81
  -3  11   4    5.02    5.89
   3  11  -4    0.45    3.85
   3  11  -3   26.83    9.39
  -3  11   3   11.50    6.53
   3  11  -3   33.55    9.54
   3  11  -2    6.36    5.61
  -3  11   2    3.49    4.75
   3  11  -2    0.28    3.43
   3  11  -1   -1.66    4.08
  -3  11   1    4.87    3.66
   3  11  -1   -1.46    4.08
  -3  11   0    6.37    4.43
   3  11   0   -1.97    4.12
  -3  11   0    0.15    3.02
   3  11   0   -0.81    2.85
  -3  11  -1   -2.01    3.38
  -3  11  -1   -1.20    4.40
   3  11   1    4.48    4.03
   3  11   1   -1.78    2.74
   3  11   2    2.22    3.74
   3  11   2   -0.18    2.56
  -3 -11  -2    2.22    2.00
  -3  11  -2    4.63    3.66
  -3  11  -2    1.64    3.42
  -3  11  -3   -5.07    4.23
   3  11   3  -10.43    5.88
   3  11   3    0.66    2.93
  -3 -11  -3    7.47    4.47
  -3  11  -3    4.35    4.38
  -3  11  -4    1.62    2.86
   3  11   4   -3.66    4.47
   3  11   4   -0.57    3.13
  -3 -11  -4    5.76    3.93
  -3  11  -4   -5.43    4.76
  -3  11  -5   -0.18    4.64
   3  11   5   -7.64    5.55
   3  11   5   -0.08    2.14
  -3 -11  -5   -2.05    2.68
  -3  11  -5    7.76    5.62
   3  11   6   -2.66    3.93
   3  11   6   -0.73    3.73
  -4   0  25    0.48    2.76
   4   0 -25    2.47    2.83
   4   0 -24   15.00    4.13
   4   0 -24    2.81    3.55
  -4   0  24   11.35    6.31
   4   0 -23    2.77    2.56
  -4   0  23    1.49    4.16
   4   0 -22   58.50   11.27
  -4   0  22   51.89   11.64
  -4   0  21    7.03    6.44
   4   0 -21    1.32    4.16
   4   0 -20  282.00   23.33
  -4   0  20  281.61   23.33
   4   0 -19    4.15    2.99
  -4   0  19   -5.26    4.87
   4   0 -18   20.25    6.84
  -4   0  18   12.71    5.04
   4   0 -17    6.69    5.25
  -4   0  17   -0.01    2.88
  -4   0  16   86.54   11.02
   4   0 -16  105.32   12.75
  -4   0  15   -0.37    3.55
   4   0 -15    1.94    3.64
  -4   0  14    1.17    3.13
   4   0 -14   -4.06    2.13
  -4   0  14    4.51    1.99
   4   0 -13    0.47    2.27
  -4   0  13   -3.96    1.76
  -4   0  12  216.98   15.54
  -4   0  12  217.81   11.48
   4   0 -12  253.30   16.65
  -4   0  11   -0.46    2.14
  -4   0  11   -0.09    0.92
   4   0 -11   -2.57    1.89
   4   0 -11   -0.18    0.67
  -4   0  10  518.40   22.34
  -4   0  10  539.34   17.39
   4   0 -10  515.59   12.19
   4   0 -10  517.17   21.28
  -4   0   9    1.98    2.86
  -4   0   9    0.06    1.16
   4   0  -9   -1.89    1.67
   4   0  -9    0.05    0.61
  -4   0   8   67.82    5.94
  -4   0   8   63.10    7.29
   4   0  -8   48.10    5.90
   4   0  -8   73.47    4.31
   4   0  -7    0.95    0.89
  -4   0   7    1.40    1.05
  -4   0   7    1.85    2.03
  -4   0   6  197.82   11.76
   4   0  -6  224.56    7.71
  -4   0   6  212.34   10.06
   4   0  -5    0.05    0.68
  -4   0   5    0.55    1.07
  -4   0   5    2.80    2.04
  -4   0   4   32.60    4.42
   4   0  -4   26.97    3.07
   4   0  -3    0.26    0.74
  -4   0   3   -0.22    0.98
  -4   0   3    0.89    0.94
   4   0  -2    2.43    1.48
  -4   0   2    1.98    1.63
  -4   0   2    0.61    0.77
  -4   0   2    3.08    1.70
  -4   0   1    0.42    1.34
  -4   0   1   -1.52    0.91
  -4   0   1   -3.11    1.94
  -4   0   0  298.72   10.83
  -4   0   0  351.47   13.46
  -4   0  -1    0.03    1.26
  -4   0  -1    2.52    1.64
  -4   0  -2   30.89    3.94
  -4   0  -2   28.18    4.12
  -4   0  -3    0.66    1.46
  -4   0  -3    1.83    1.21
  -4   0  -4 2284.98   35.75
   4   0   4 2222.33   18.55
  -4   0  -4 2275.60   37.65
  -4   0  -5    1.31    1.98
   4   0   5   -1.13    0.86
  -4   0  -5    1.30    1.10
  -4   0  -6  327.44   14.66
   4   0   6  308.35   10.31
  -4   0  -6  300.94   14.59
  -4   0  -7    1.80    1.72
   4   0   7   -0.37    0.65
  -4   0  -7   -0.71    1.52
   4   0   8    2.17    1.47
  -4   0  -8    1.35    1.20
  -4   0  -8    3.07    1.27
  -4   0  -8    5.54    2.76
   4   0   9    1.50    1.38
  -4   0  -9   -0.98    1.40
  -4   0  -9    1.28    1.05
  -4   0  -9    2.15    2.44
  -4   0 -10  924.35   26.49
   4   0  10  887.41   24.82
  -4   0 -11   -0.56    1.84
  -4   0 -11    2.75    1.84
  -4   0 -11    3.07    1.82
   4   0  11    0.25    1.08
  -4   0 -12  605.16   26.54
  -4   0 -12  606.23   22.64
  -4   0 -12  455.52   16.08
   4   0  12  511.03   21.19
  -4   0 -13    7.19    4.26
  -4   0 -13   -1.50    1.81
  -4   0 -14   20.29    4.96
  -4   0 -14   32.00    4.63
  -4   0 -15    0.18    3.37
  -4   0 -15   -3.03    2.14
  -4   0 -16   15.88    5.46
  -4   0 -16   26.71    4.87
  -4   0 -17    3.30    2.29
  -4   0 -17    2.21    2.06
  -4   0 -18    9.68    3.41
  -4   0 -18   11.22    5.26
  -4   0 -19    5.84    4.50
  -4   0 -19    1.39    1.75
  -4   0 -20   15.62    6.13
  -4   0 -20   25.38    5.30
  -4   0 -21   -3.45    2.51
  -4   0 -21    5.46    3.79
  -4   0 -22   35.74    9.69
  -4   0 -22   45.19    7.33
  -4   0 -23   -1.78    3.32
  -4   0 -23    4.00    2.87
  -4   0 -24    5.82    3.37
  -4   0 -25    0.42    2.10
  -4   0 -26    5.51    3.46
  -4   0 -27    3.73    2.69
  -4   0 -28    2.49    2.67
  -4   0 -29   -3.76    3.02
  -4   0 -30   -2.64    2.62
  -4   0 -31   -1.61    2.54
   4  -1 -29    2.61    2.89
   4  -1 -28    8.51    3.68
   4  -1 -27    8.70    4.11
   4  -1 -26    8.01    3.61
   4   1 -25    7.33    5.48
  -4   1  25    4.85    4.81
  -4  -1  25    7.71    6.08
   4  -1 -25   -1.47    4.27
   4   1 -24    1.12    3.94
   4  -1 -24    4.82    3.97
  -4   1  24    7.72    4.44
  -4  -1  24    2.11    2.29
   4  -1 -23   10.32    6.00
  -4  -1  23    9.43    5.18
  -4   1  23    3.54    2.57
   4   1 -23    0.64    2.59
  -4   1  22    5.97    3.09
   4  -1 -22    7.31    3.59
  -4  -1  22    8.59    4.69
   4   1 -22   10.30    5.35
  -4   1  21    1.94    3.33
   4  -1 -21    0.64    2.34
  -4  -1  21    0.40    2.28
   4   1 -21   -3.59    3.26
   4   1 -20   -0.99    2.90
  -4   1  20    1.94    2.73
   4  -1 -20    8.72    5.75
  -4  -1  20    6.48    3.57
   4   1 -19   46.96    9.31
   4  -1 -19   43.76    9.30
  -4  -1  19   44.26    8.99
  -4   1  19   23.76    6.26
   4  -1 -18   64.83   11.15
  -4   1  18   63.29   10.66
  -4  -1  18   63.10   11.21
   4   1 -18   59.54   10.68
  -4   1  17  360.44   24.09
  -4  -1  17  308.62   22.45
   4   1 -17  347.81   23.35
   4  -1 -17  353.64   23.81
  -4   1  16   61.47    9.59
  -4  -1  16   62.44    9.94
   4   1 -16   65.19   10.26
  -4   1  16   67.78    7.72
   4  -1 -16   73.80   11.20
  -4   1  15   51.31    8.37
   4   1 -15   58.78    9.20
  -4   1  15   55.10    6.77
  -4  -1  15   52.37    8.54
   4  -1 -15   48.87    8.52
  -4   1  14  122.82   12.74
   4  -1 -14  138.62   12.84
  -4   1  14  138.04   10.80
  -4  -1  14  139.04   13.69
   4   1 -14  134.63   13.80
   4  -1 -13    3.22    3.00
   4   1 -13   -5.29    3.63
  -4  -1  13   -1.73    4.11
  -4  -1  13    1.58    1.50
   4   1 -13   -0.29    0.96
  -4   1  13    0.30    1.80
  -4   1  13   -2.69    3.05
   4   1 -12   36.31    6.58
   4  -1 -12   48.41    7.76
  -4   1  12   39.01    6.56
  -4  -1  12   39.33    6.87
  -4  -1  12   26.45    3.81
  -4   1  12   34.64    5.11
   4   1 -12   27.99    4.07
   4  -1 -11  200.24   14.06
  -4   1  11  183.40   14.00
  -4  -1  11  204.22   14.75
  -4  -1  11  193.88    9.65
   4   1 -11  210.12   10.62
  -4   1  11  190.27   11.37
   4   1 -11  205.80   14.68
   4  -1 -10    5.61    3.49
  -4  -1  10    0.95    1.16
   4   1 -10    2.96    1.73
  -4  -1  10    1.27    2.42
  -4   1  10   -0.32    2.63
  -4   1  10    1.64    1.51
   4   1 -10    3.65    1.80
   4   1  -9    3.87    1.43
  -4  -1   9    5.14    1.61
  -4   1   9    4.52    1.89
  -4   1   9    2.84    2.55
   4  -1  -9    0.72    2.09
  -4  -1   9    3.14    2.45
   4   1  -9    4.29    2.31
   4   1  -8  629.39   22.56
  -4   1   8  656.57   23.53
  -4  -1   8  613.96   22.71
   4   1  -8  619.50   16.54
  -4   1   8  627.95   19.11
   4   1  -7   50.52    6.19
  -4   1   7   49.86    6.42
   4   1  -7   45.88    4.54
  -4  -1   7   53.54    6.52
  -4   1   7   46.33    5.19
  -4  -1   7   51.18    4.94
  -4   1   6  380.67   16.50
  -4  -1   6  380.30   16.44
  -4  -1   6  386.63   13.34
  -4   1   6  358.34   13.41
  -4  -1   5  662.54   17.18
   4  -1  -5  679.14   11.18
  -4  -1   5  713.30   21.29
  -4   1   5  664.87   20.62
  -4   1   5  637.77   17.68
  -4  -1   4  550.27   15.84
  -4   1   4  529.74   16.02
  -4   1   4  576.83   18.29
   4   1  -4  542.25   15.26
  -4  -1   3  497.86   13.63
  -4  -1   3  437.70   14.61
  -4   1   3  555.65   15.86
  -4   1   3  449.42   15.50
  -4   1   3  611.65   19.39
   4   1  -3  596.01   16.56
  -4  -1   2   76.47    5.87
  -4   1   2   50.38    5.01
  -4   1   2   67.96    5.59
  -4   1   2   70.07    6.22
   4   1  -2   65.01    5.81
  -4   1   1  747.10   20.07
  -4  -1   1  779.85   18.48
   4   1  -1  759.93   19.03
  -4  -1   1  860.11   20.48
  -4   1   1  821.51   20.34
  -4  -1   0   57.99    4.90
  -4   1   0   64.86    4.44
   4   1   0   64.71    5.98
  -4  -1   0   64.71    5.54
  -4   1   0   55.22    5.49
  -4   1   0   63.45    5.74
   4   1   1  201.65   11.36
  -4  -1  -1  172.09    8.89
  -4   1  -1  168.75    9.39
  -4  -1  -1  182.93    9.33
  -4   1  -1  201.46    6.85
  -4   1  -1  196.75   10.15
   4   1   2   22.42    4.16
  -4   1  -2   16.41    1.91
  -4  -1  -2   19.79    3.27
  -4   1  -2   15.16    3.13
  -4  -1  -2   16.91    2.97
  -4   1  -2   11.53    2.78
   4   1   2   18.26    1.76
  -4   1  -3  234.97   11.66
   4   1   3  197.99   11.18
  -4  -1  -3  198.97   10.30
   4   1   3  214.67    6.07
  -4  -1  -3  213.87   10.68
  -4   1  -3  209.72   11.65
  -4   1  -4  286.32   12.70
   4   1   4  255.38    7.52
  -4  -1  -4  251.16   11.98
  -4  -1  -4  261.39   12.08
  -4   1  -4  239.21   12.77
   4   1   5    1.64    1.13
  -4   1  -5   -0.68    1.45
   4  -1   5   -0.12    0.87
  -4   1  -5   -0.85    1.94
  -4  -1  -5    1.22    1.61
  -4  -1  -6   37.13    5.29
  -4   1  -6   40.29    5.78
   4   1   6   38.34    3.78
  -4   1  -6   50.57    5.57
   4  -1   6   28.08    3.46
  -4  -1  -6   39.41    5.10
  -4   1  -7  154.41   10.24
   4  -1   7  165.38    8.91
  -4  -1  -7  198.67   12.38
   4   1   7  208.34   10.12
  -4   1  -7  175.73   11.94
  -4  -1  -7  191.20   11.62
  -4   1  -8  272.14   15.37
  -4  -1  -8  274.97   14.79
  -4   1  -8  309.73   11.55
  -4  -1  -8  314.91   16.19
   4   1   8  283.01   12.48
   4  -1   8  273.31   12.46
  -4  -1  -8  302.21   11.25
  -4  -1  -9  154.52   11.53
  -4   1  -9  127.40    9.83
  -4  -1  -9  170.40   12.28
  -4  -1  -9  165.36    8.65
   4   1   9  125.21    9.00
   4  -1   9  112.15    8.66
  -4   1  -9  168.10    8.79
  -4   1  -9  130.72   11.44
  -4  -1 -10    5.67    2.61
   4  -1  10    2.82    1.65
  -4   1 -10    1.89    1.22
  -4  -1 -10    2.97    1.64
  -4  -1 -10    4.68    1.71
   4   1  10    5.40    2.16
  -4   1 -10    4.32    1.85
  -4   1 -10   -0.08    2.45
  -4  -1 -11    0.28    1.51
  -4   1 -11   -2.77    2.01
  -4   1 -11   -1.17    1.25
  -4   1 -11    0.57    1.28
   4   1  11    0.17    1.44
  -4  -1 -11   -0.13    1.69
   4  -1  11    3.65    2.14
  -4  -1 -11    1.12    1.21
  -4   1 -12   -0.60    2.09
   4   1  12    2.34    1.55
  -4  -1 -12    0.07    1.48
   4  -1  12    3.23    2.20
  -4   1 -12    0.62    1.51
  -4  -1 -12    1.18    1.06
  -4  -1 -12   -0.85    2.19
  -4   1 -13  126.86   13.22
  -4  -1 -13  150.23   12.54
  -4   1 -13  138.24    9.46
  -4  -1 -13  119.84   12.31
  -4  -1 -13  126.50    8.48
  -4   1 -14    2.12    2.27
  -4  -1 -14    3.52    2.00
  -4  -1 -14   14.05    4.80
  -4  -1 -14    8.70    3.84
  -4   1 -14    8.36    3.00
  -4   1 -15    6.35    3.57
  -4  -1 -15    4.06    1.67
  -4  -1 -15   10.56    3.93
  -4   1 -15    6.67    2.57
  -4   1 -16   70.52   11.11
  -4  -1 -16   67.35   10.19
  -4  -1 -16   69.94    7.08
  -4   1 -16   82.28    8.17
  -4   1 -17    5.07    4.11
  -4  -1 -17   -0.77    2.50
  -4  -1 -17   -0.60    1.73
  -4   1 -17    3.17    2.08
  -4   1 -18    7.09    4.23
  -4  -1 -18   14.12    3.83
  -4   1 -18   13.50    3.87
  -4  -1 -18   11.32    4.53
  -4   1 -19    2.63    2.62
  -4  -1 -19    1.78    2.67
  -4   1 -19   -4.04    4.38
  -4  -1 -19   -1.14    1.97
  -4  -1 -20    1.18    2.92
  -4   1 -20   -0.78    2.16
  -4   1 -20   -0.08    1.81
  -4  -1 -20   -1.79    2.61
  -4  -1 -21    7.25    3.26
  -4  -1 -21    1.49    2.96
  -4   1 -21    5.42    2.83
  -4   1 -21   -0.92    3.15
  -4  -1 -22    2.08    2.50
  -4   1 -22    6.13    2.86
  -4  -1 -22   15.82    4.63
  -4   1 -22   11.97    6.18
  -4  -1 -23    8.28    5.28
  -4   1 -23    4.93    3.22
  -4  -1 -23    8.57    3.67
  -4  -1 -24   11.45    4.88
  -4   1 -24   -0.16    1.90
  -4   1 -25    0.25    1.72
  -4  -1 -25    6.84    3.34
  -4  -1 -26   13.32    5.11
  -4   1 -26    6.31    3.30
  -4   1 -27   -2.57    1.86
  -4  -1 -27    2.80    2.81
  -4   1 -28   -0.60    1.86
  -4  -1 -28    6.81    3.72
  -4  -1 -29   -0.80    2.19
  -4   1 -29    2.77    2.88
  -4  -1 -30    3.21    2.86
  -4  -1 -31    0.40    2.45
   4  -2 -32    8.95    4.31
   4  -2 -31    5.48    3.81
   4  -2 -30    0.68    1.92
   4  -2 -29    1.74    3.35
   4  -2 -28    3.34    2.40
   4  -2 -27    1.03    2.47
  -4   2  25    4.66    4.15
  -4  -2  25    5.82    5.06
   4  -2 -25    1.56    3.77
   4  -2 -24    0.72    3.21
   4   2 -24   -7.97    6.10
  -4  -2  24   -0.15    3.52
  -4   2  24   -1.54    2.29
  -4  -2  23    0.83    3.80
   4  -2 -23    0.20    3.31
   4   2 -23   -4.05    4.59
  -4   2  23    4.69    4.29
  -4  -2  22   14.39    6.76
   4  -2 -22    8.61    4.62
  -4   2  22   10.38    6.41
   4   2 -22    7.43    4.41
   4  -2 -21   29.96    7.91
  -4   2  21   28.59    8.59
  -4  -2  21   35.21    9.61
   4   2 -21   12.56    5.54
   4   2 -20    1.36    4.19
  -4   2  20    6.31    3.59
   4  -2 -20    1.25    3.30
  -4  -2  20   11.14    6.58
  -4   2  19   -2.32    3.19
   4   2 -19   -0.59    2.90
   4  -2 -19    0.41    3.41
  -4  -2  19    1.83    3.73
  -4  -2  18   31.27    7.80
   4  -2 -18   27.86    7.59
  -4   2  18   28.15    7.71
   4   2 -18   28.63    7.41
   4   2 -17   26.09    7.35
  -4   2  17   27.14    6.86
  -4  -2  17   24.29    6.98
   4  -2 -17   35.86    8.10
  -4   2  16   10.86    5.11
   4   2 -16    5.86    4.64
  -4   2  16    5.02    2.36
  -4  -2  16    0.94    3.20
   4  -2 -16    8.54    4.44
  -4   2  15  102.63   12.04
  -4  -2  15  114.32   13.26
   4   2 -15  110.26   12.91
  -4   2  15  100.56    9.91
   4  -2 -15   91.13   10.86
   4  -2 -14  199.19   15.88
  -4  -2  14  203.78   16.87
  -4   2  14  208.73   16.46
  -4   2  14  198.16   13.73
   4   2 -14  229.71   17.77
   4   2 -14  189.18   12.47
   4  -2 -13   69.85    9.23
   4   2 -13   71.79    7.57
  -4  -2  13   82.23   10.19
  -4   2  13   64.93    9.51
   4   2 -13   74.17   10.24
  -4   2  13   88.32    9.14
   4  -2 -12   80.73    9.54
  -4  -2  12   89.49   10.70
  -4   2  12   81.98    9.97
   4   2 -12   77.13    7.62
  -4   2  12   87.87    9.05
   4   2 -12   93.15   10.76
  -4   2  11   94.82    8.85
   4   2 -11   99.73   10.56
   4  -2 -11   82.24    8.88
  -4   2  11   94.06   10.31
  -4  -2  11   85.50    9.87
   4   2 -11   87.27    7.84
  -4  -2  11   82.00    5.93
  -4  -2  10   61.97    8.33
  -4   2  10   70.17    8.65
   4  -2 -10   67.15    7.91
  -4   2  10   60.53    6.94
   4   2 -10   62.52    6.55
  -4  -2  10   66.82    5.38
   4   2 -10   62.35    8.36
   4   2  -9   25.32    5.29
  -4   2   9   19.57    4.92
  -4  -2   9   29.11    5.88
   4   2  -9   27.13    4.16
  -4   2   9   28.26    4.52
  -4  -2   9   25.14    3.38
   4   2  -8  269.12   13.28
   4   2  -8  287.77   16.32
  -4  -2   8  289.64   16.15
  -4   2   8  266.36   15.87
  -4   2   8  286.59   13.81
  -4  -2   8  278.76   11.23
  -4  -2   7  841.55   19.37
   4   2  -7  829.22   22.28
  -4   2   7  864.69   23.90
  -4   2   7  871.99   27.91
  -4  -2   7  845.63   26.57
   4   2  -7  816.62   25.76
  -4  -2   6  359.22   12.49
  -4   2   6  388.38   15.47
   4   2  -6  438.97   18.21
  -4   2   6  425.61   19.01
   4   2  -6  391.19   14.98
  -4   2   5  698.20   24.00
  -4  -2   5  623.02   16.89
   4   2  -5  602.73   19.71
  -4   2   5  565.80   17.71
   4   2  -5  654.41   19.84
  -4   2   4  621.08   20.73
  -4  -2   4  593.24   16.69
  -4   2   4  559.88   17.17
   4   2  -4  621.23   19.08
  -4   2   3 1245.34   27.43
   4   2  -3 1225.77   26.10
  -4   2   3 1253.63   29.40
   4   2  -2    1.23    1.71
  -4   2   2    1.91    1.13
  -4   2   2   -1.15    1.40
  -4  -2   2    0.54    1.11
  -4   2   2    3.44    1.92
  -4   2   2   -1.13    1.48
  -4  -2   1  337.07   12.55
  -4   2   1  315.37   13.08
  -4   2   1  318.96   13.49
  -4   2   1  397.62   16.10
  -4   2   1  405.53   15.02
   4   2  -1  395.19   15.47
  -4  -2   0 2903.65   37.28
  -4   2   0 3281.59   42.23
  -4  -2   0 2697.91   35.48
  -4   2   0 2946.77   42.12
  -4   2   0 3372.43   45.31
   4   2   0 3075.68   42.76
   4   2   1   64.39    6.44
   4   2   1   53.31    4.68
  -4   2  -1   53.85    5.10
  -4  -2  -1   63.07    6.04
  -4  -2  -1   74.39    5.68
  -4   2  -1   74.34    7.36
  -4   2  -1   72.64    6.78
  -4   2  -1   78.69    6.78
  -4  -2  -2   69.92    6.52
  -4   2  -2   53.34    5.34
  -4   2  -2   79.11    6.75
   4   2   2   53.32    4.39
  -4   2  -2   71.69    7.29
  -4  -2  -2   73.47    5.70
  -4   2  -2   62.39    6.62
   4   2   2   76.70    7.11
  -4  -2  -3    7.82    2.38
   4   2   3   11.61    3.10
  -4   2  -3    8.04    2.01
  -4   2  -3   12.90    3.08
  -4   2  -3    8.62    2.13
   4   2   3    8.27    1.88
  -4  -2  -3   11.71    2.25
  -4   2  -3   16.11    3.96
  -4   2  -4    7.71    2.99
  -4  -2  -4    7.15    2.61
   4   2   4    6.56    2.55
  -4   2  -4    6.39    2.32
  -4   2  -4    3.85    1.35
   4   2   4    5.68    1.56
  -4  -2  -4    6.16    2.16
  -4  -2  -5   46.17    5.19
   4   2   5   39.11    4.24
  -4  -2  -5   47.35    5.77
  -4   2  -5   45.85    6.17
   4   2   5   57.21    7.36
  -4   2  -5   59.92    7.63
  -4   2  -5   45.16    5.47
   4   2   6  230.42   15.29
  -4  -2  -6  206.45   11.57
   4   2   6  218.14   10.25
  -4  -2  -6  218.10   12.63
  -4   2  -6  229.86   14.78
  -4   2  -6  214.21   13.39
  -4   2  -6  177.17   10.87
   4   2   7   35.82    4.64
  -4  -2  -7   39.74    5.83
  -4  -2  -7   31.10    4.50
  -4   2  -7   24.50    4.77
  -4   2  -7   32.71    6.02
   4   2   7   47.54    7.63
  -4   2  -7   21.46    3.97
   4   2   8  274.85   17.34
  -4   2  -8  244.25   15.18
   4   2   8  234.58   11.81
  -4  -2  -8  267.27   15.36
  -4   2  -8  208.00   12.08
  -4   2  -8  277.21   11.15
  -4  -2  -8  261.34   10.63
  -4  -2  -8  237.99   13.07
  -4   2  -9  219.04   12.43
  -4  -2  -9  154.95   11.08
  -4   2  -9  150.18   12.27
   4   2   9  110.51    8.55
  -4  -2  -9  191.03   13.34
  -4   2  -9  182.05    9.44
   4  -2   9  163.35   11.13
  -4  -2  -9  168.84    8.79
   4   2   9  171.57   13.71
   4   2  10   21.92    5.05
   4  -2  10   27.02    5.00
   4   2  10   15.71    3.36
  -4  -2 -10   22.71    4.67
  -4   2 -10   13.47    2.72
  -4  -2 -10   14.39    2.68
  -4   2 -10   18.68    4.86
  -4  -2 -10   22.53    4.73
  -4  -2 -11   39.24    6.47
   4  -2  11   52.36    6.98
  -4  -2 -11   33.74    4.22
   4   2  11   47.00    8.08
  -4   2 -11   30.39    4.16
  -4  -2 -11   45.10    6.89
   4   2  11   44.53    6.28
  -4   2 -11   49.00    7.89
  -4  -2 -12    5.13    2.96
  -4   2 -12    8.49    2.76
   4   2  12    8.30    4.08
  -4  -2 -12    3.89    2.38
   4  -2  12    7.08    3.30
   4   2  12    4.47    2.60
  -4  -2 -12   11.49    2.60
  -4   2 -12    0.73    2.65
  -4   2 -13  122.15   13.13
  -4  -2 -13  144.56   12.62
  -4  -2 -13  148.17    9.10
  -4   2 -13  130.01    9.37
   4   2  13  148.71   14.64
  -4  -2 -13  144.23   12.83
  -4   2 -14   44.04    5.63
  -4  -2 -14   51.27    8.31
  -4  -2 -14   44.71    5.29
   4   2  14   48.45    8.62
  -4   2 -14   46.38    8.24
  -4  -2 -14   52.51    7.91
  -4   2 -15   11.32    5.37
   4   2  15    4.55    2.30
  -4  -2 -15   10.65    4.43
  -4  -2 -15   10.14    3.58
  -4  -2 -15    8.75    2.70
  -4   2 -15   12.02    2.85
  -4   2 -16   -1.23    3.12
  -4  -2 -16    1.20    1.89
  -4   2 -16    0.57    2.10
   4   2  16    3.68    3.13
  -4  -2 -16    0.84    1.70
  -4  -2 -17   -2.78    2.46
   4   2  17    0.45    2.91
  -4  -2 -17    0.84    2.23
  -4   2 -17    0.62    1.59
  -4   2 -17    1.79    3.29
  -4   2 -18   31.57    8.10
  -4  -2 -18   29.53    7.57
   4   2  18   15.83    5.87
  -4   2 -18   30.71    5.64
  -4  -2 -18   24.55    4.22
  -4  -2 -19    6.13    3.70
   4   2  19   10.64    4.96
  -4   2 -19    4.71    2.85
  -4  -2 -19    2.86    1.76
  -4   2 -19   11.58    5.85
  -4   2 -20    5.52    4.15
  -4  -2 -20    2.47    2.29
  -4   2 -20   11.52    3.33
  -4   2 -21   -4.91    3.17
  -4  -2 -21   -2.56    1.85
  -4   2 -21   -4.19    3.71
  -4   2 -22    2.17    2.92
  -4  -2 -22   -0.06    2.08
  -4   2 -22   -1.82    3.61
  -4  -2 -23    7.16    3.33
  -4   2 -23    7.23    3.74
  -4  -2 -24    3.92    3.74
  -4   2 -24    0.23    2.56
  -4   2 -25    7.73    4.57
  -4  -2 -25    6.26    4.33
  -4   2 -26    2.48    2.34
  -4  -2 -26    6.92    4.08
  -4  -2 -27    3.73    3.08
  -4  -2 -28    9.61    4.29
  -4  -2 -29   -3.56    2.33
  -4  -2 -30    4.79    3.12
   4  -3 -33   -0.27    2.10
   4  -3 -32    0.09    1.81
   4  -3 -31    3.99    2.77
   4  -3 -30    5.36    3.12
   4  -3 -29    0.11    2.32
   4  -3 -28    0.83    2.42
   4  -3 -25   -2.78    3.41
   4   3 -24    0.61    4.50
   4  -3 -24   -7.73    5.45
  -4  -3  24    3.62    3.47
  -4   3  24   -4.66    4.41
   4  -3 -23    8.06    4.68
  -4  -3  23   14.52    7.42
  -4   3  23    7.91    4.72
   4   3 -23    5.39    2.91
  -4   3  22   16.04    7.29
  -4  -3  22   11.23    6.00
   4  -3 -22    9.84    4.98
   4   3 -22   11.46    6.19
   4  -3 -21   10.32    4.99
  -4   3  21   22.14    8.06
  -4  -3  21   16.96    7.30
   4   3 -21    7.35    4.20
  -4   3  20   48.52   11.21
   4  -3 -20   30.23    7.80
  -4  -3  20   33.97    9.39
   4   3 -20   35.61    9.40
  -4   3  19  143.84   17.45
  -4  -3  19  135.31   17.33
   4   3 -19  140.67   15.72
   4  -3 -19  147.55   16.52
   4   3 -18    7.09    3.32
   4  -3 -18    4.40    4.41
  -4   3  18    2.47    2.44
  -4  -3  18    1.45    3.41
  -4   3  17   19.70    6.64
  -4  -3  17   19.61    7.42
   4  -3 -17   13.14    4.58
   4   3 -17   11.97    4.95
   4   3 -16   11.09    4.90
  -4   3  16    9.11    4.65
   4  -3 -16    9.57    4.01
  -4  -3  16   13.44    4.70
  -4   3  16    8.51    3.21
  -4   3  15    4.56    3.69
   4   3 -15   10.18    4.48
   4  -3 -15    4.31    3.06
   4   3 -15    7.43    3.49
  -4   3  15    4.74    3.15
  -4  -3  15    9.43    4.83
  -4   3  14    2.23    3.36
   4   3 -14   -3.21    2.50
   4   3 -14    5.50    3.24
   4  -3 -14   -0.66    2.03
  -4  -3  14   -0.96    3.48
  -4   3  14    1.84    1.90
   4  -3 -13   50.80    7.73
  -4   3  13   70.81   10.18
   4   3 -13   68.35    9.72
  -4  -3  13   67.44    9.88
  -4   3  13   68.99    8.71
   4   3 -13   69.73    8.35
   4  -3 -12   32.37    6.21
  -4   3  12   39.31    7.88
   4   3 -12   32.39    7.36
  -4  -3  12   32.74    6.78
  -4   3  12   32.95    6.47
   4   3 -12   30.58    5.33
  -4  -3  11  192.63   15.07
   4  -3 -11  185.12   14.16
  -4   3  11  228.17   17.07
   4   3 -11  212.54   15.90
  -4   3  11  204.98   14.11
   4   3 -11  188.74   13.29
   4   3 -10   32.63    6.78
  -4   3  10   38.50    7.29
  -4   3  10   23.21    4.81
  -4  -3  10   31.27    3.95
   4   3 -10   20.42    4.22
  -4  -3   9   33.63    3.92
  -4   3   9   38.93    6.97
  -4   3   9   34.26    5.63
   4   3  -9   43.65    6.19
   4   3  -9   50.02    7.79
  -4   3   8   65.08    8.48
  -4   3   8   54.74    6.88
   4   3  -8   65.44    7.65
   4   3  -8   61.17    7.75
  -4  -3   8   64.24    5.40
  -4   3   7  624.09   24.44
  -4  -3   7  612.54   16.92
  -4   3   7  684.73   13.75
  -4   3   7  638.10   21.36
   4   3  -7  661.35   22.59
  -4   3   6    1.24    1.51
  -4   3   6    1.01    2.00
   4   3  -6    1.70    1.53
  -4  -3   6    0.69    0.89
   4   3  -6   -0.12    1.23
  -4   3   6    2.60    1.45
  -4  -3   5   96.42    6.97
  -4   3   5  106.68    9.87
  -4   3   5  100.41    6.55
   4   3  -5   80.45    8.04
   4   3  -5  107.66    9.07
  -4   3   5   98.73    8.16
  -4   3   4  324.01   15.04
   4   3  -4  246.85   12.78
  -4   3   4  383.34   17.92
  -4   3   4  330.27   16.69
  -4  -3   4  299.50   12.15
  -4   3   4  243.85   11.01
   4   3  -4  361.24   16.38
  -4   3   3 2080.17   36.87
  -4   3   3 2136.21   41.18
  -4   3   3 2272.11   42.24
  -4  -3   3 2018.76   31.75
   4   3  -3 2250.30   40.90
  -4  -3   2   -0.25    1.39
  -4   3   2   -1.05    1.49
   4   3  -2    0.78    1.53
  -4   3   2    2.22    1.68
  -4   3   2    1.07    1.17
  -4   3   2   -2.18    2.32
   4   3  -1  353.89   14.51
  -4   3   1  410.81   18.09
  -4  -3   1  357.97   14.48
  -4   3   1  423.61   17.33
  -4   3   1  357.20   15.21
  -4   3   1  388.88   17.46
   4   3  -1  353.65   16.14
   4   3   0  334.16   14.19
  -4   3   0  370.12   16.70
  -4  -3   0  305.36   13.50
  -4   3   0  354.85   16.48
  -4   3   0  335.90   14.89
  -4   3   0  327.11   15.65
   4   3   0  305.63   14.86
  -4   3  -1  328.06   15.61
  -4  -3  -1  327.00   14.02
  -4   3  -1  326.32   16.22
  -4   3  -1  305.06   13.89
  -4   3  -1  309.60   15.22
   4   3   1  300.71   14.94
   4   3   2   73.31    8.00
  -4   3  -2   44.10    5.78
   4   3   2   63.99    5.80
  -4  -3  -2   67.61    6.65
  -4   3  -2   63.76    6.72
  -4   3  -2   58.44    7.06
  -4  -3  -2   65.51    4.97
  -4   3  -2   66.20    7.41
  -4  -3  -3 1211.80   21.32
  -4   3  -3 1052.69   29.00
   4   3   3 1172.30   25.65
  -4  -3  -3 1216.21   29.15
  -4   3  -3 1248.27   32.52
  -4   3  -3 1345.39   30.08
  -4   3  -3 1218.88   32.40
   4   3   3 1106.41   30.20
   4   3   4  345.33   14.20
  -4  -3  -4  343.43   16.00
  -4   3  -4  299.51   14.54
   4   3   4  351.70   17.29
  -4   3  -4  351.63   16.94
  -4  -3  -4  329.85   11.64
  -4   3  -4  356.25   17.51
   4   3   5  334.29   17.51
   4   3   5  383.14   15.83
  -4  -3  -5  381.84   17.45
  -4   3  -5  347.23   17.67
  -4  -3  -5  352.20   13.02
  -4   3  -5  375.23   19.19
   4   3   6   74.09    8.62
  -4  -3  -6   82.17    6.80
  -4  -3  -6   80.86    8.42
  -4   3  -6   83.42    9.34
   4   3   6   86.33    7.73
  -4   3  -6   94.54   10.25
  -4   3  -6   60.54    6.44
  -4  -3  -7    3.16    1.86
  -4   3  -7    4.87    3.50
  -4   3  -7    2.31    1.48
  -4  -3  -7    4.57    2.70
   4   3   7    1.36    0.93
  -4  -3  -7    2.95    1.58
  -4   3  -7   -1.13    2.17
   4   3   7    0.53    2.11
   4   3   8    7.09    3.44
  -4   3  -8   11.22    2.88
   4   3   8    5.51    2.28
  -4   3  -8   10.65    2.45
  -4  -3  -8    3.56    1.25
  -4   3  -8   16.24    4.98
  -4  -3  -8   10.17    3.74
  -4  -3  -8    8.19    2.30
  -4   3  -8   11.85    4.08
  -4   3  -9   89.73    6.80
   4   3   9   82.93    8.08
  -4  -3  -9   83.77    9.35
   4   3   9   78.44    9.71
  -4  -3  -9   61.81    5.55
  -4   3  -9  102.93   11.14
  -4   3  -9   64.19    8.30
  -4  -3  -9   77.42    7.52
  -4   3 -10    5.61    3.39
   4   3  10    3.52    2.43
   4   3  10    3.86    2.42
  -4  -3 -10    0.86    1.95
  -4   3 -10   -0.22    1.56
  -4  -3 -10    1.31    1.25
  -4   3 -10   -0.61    2.08
  -4  -3 -10   -0.81    1.40
  -4   3 -11   -1.73    1.61
   4   3  11    4.24    3.55
  -4   3 -11    4.58    4.12
   4   3  11    0.18    1.89
  -4  -3 -11    2.58    1.88
  -4  -3 -11   -1.73    1.44
   4  -3  11   -0.78    1.70
  -4   3 -11   -1.32    2.81
  -4  -3 -11   -0.84    1.13
  -4  -3 -12   75.88    8.88
   4  -3  12   88.30    9.90
  -4   3 -12   71.96    6.77
  -4  -3 -12   87.86    7.24
  -4   3 -12   97.22   12.11
   4   3  12   70.30   10.41
  -4  -3 -12   91.29   10.68
  -4   3 -12   90.79   11.73
   4   3  13  104.03   13.03
  -4   3 -13   76.04    7.33
   4  -3  13   76.27    9.51
  -4  -3 -13  101.56   11.42
  -4  -3 -13   91.13    7.58
  -4   3 -13   77.26   10.80
   4   3  14    9.04    4.77
  -4   3 -14   13.03    5.47
  -4   3 -14   11.29    3.15
  -4  -3 -14    8.80    3.71
  -4  -3 -14   15.49    3.59
  -4   3 -15   -1.66    1.71
   4   3  15    0.58    2.30
  -4  -3 -15   -1.29    1.75
  -4  -3 -15   -0.69    1.94
  -4   3 -15    1.85    2.39
  -4   3 -16    0.66    1.43
   4   3  16   -0.07    2.28
  -4   3 -16   -2.51    4.47
  -4  -3 -16    1.36    3.27
  -4  -3 -16   -1.47    2.10
  -4  -3 -17   20.30    4.22
  -4   3 -17   15.54    3.88
   4   3  17    9.56    4.94
  -4   3 -17   11.14    4.48
   4   3  18   -1.99    3.72
  -4   3 -18    5.77    3.41
  -4   3 -18   -2.40    2.25
  -4  -3 -18   -2.18    2.04
  -4   3 -19    1.05    2.42
  -4   3 -19   -5.94    4.70
  -4  -3 -19   -1.48    2.29
  -4  -3 -20    4.66    2.54
  -4   3 -20    5.95    3.32
  -4   3 -20   -0.53    2.92
  -4  -3 -21   -0.10    2.14
  -4   3 -21    3.67    4.82
  -4   3 -21    0.88    2.45
  -4  -3 -22    0.98    2.42
  -4  -3 -23  -12.89    5.17
  -4  -3 -24    4.84    2.24
  -4  -3 -25    3.83    3.42
  -4  -3 -26    3.54    3.36
  -4  -3 -27   -1.38    2.87
  -4  -3 -28   -2.49    2.77
  -4  -3 -29    4.12    4.06
  -4  -3 -30   -5.04    3.48
   4  -4 -32    2.53    2.84
   4  -4 -31    2.75    2.94
   4  -4 -30    2.35    3.16
   4  -4 -29   -4.72    3.42
   4   4 -23    3.58    4.95
  -4   4  23    0.11    2.44
  -4  -4  23   11.97    6.00
  -4  -4  22    0.51    3.39
   4   4 -22    3.66    4.82
   4  -4 -22    5.92    5.50
  -4   4  22    2.90    4.97
  -4   4  21   -3.42    4.36
   4  -4 -21    5.17    3.57
  -4  -4  21    6.19    5.45
   4   4 -21   -1.38    3.89
  -4   4  20   -3.10    3.30
   4  -4 -20    0.58    2.32
  -4  -4  20   -3.96    3.97
   4   4 -20   -8.61    5.02
   4   4 -19    3.05    3.08
  -4  -4  19   -6.17    4.77
   4  -4 -19    1.91    3.20
  -4   4  19   -5.54    5.88
   4  -4 -18   13.92    6.79
  -4   4  18    8.59    4.38
  -4  -4  18    9.69    5.58
   4   4 -18    8.04    4.51
  -4   4  17   12.59    5.39
   4  -4 -17   22.93    6.55
  -4  -4  17   26.30    7.42
   4   4 -17   30.21    7.00
   4  -4 -16    0.40    2.25
  -4   4  16    6.53    3.31
  -4  -4  16    3.10    4.07
   4   4 -16    1.23    1.68
   4   4 -16    5.53    3.23
  -4   4  15   67.49   11.24
  -4  -4  15   61.87   10.36
  -4   4  15   52.42    7.98
   4   4 -15   68.05    9.35
   4  -4 -15   72.16   10.34
   4   4 -15   53.74    9.36
   4   4 -14    7.50    3.59
   4  -4 -14    9.42    4.34
   4   4 -14    6.27    3.15
  -4   4  14   -0.27    4.22
  -4  -4  14    7.28    3.70
  -4   4  14    7.71    3.86
   4  -4 -13  271.32   17.96
  -4  -4  13  275.45   20.17
   4   4 -13  285.01   19.65
  -4   4  13  261.83   19.81
  -4   4  13  272.55   17.90
   4   4 -13  241.93   16.52
  -4   4  12   29.12    6.31
   4   4 -12   47.14    8.09
  -4   4  12   38.14    6.67
   4   4 -12   41.57    6.76
   4  -4 -12   47.98    7.61
   4  -4 -11    4.52    3.51
   4   4 -11    2.57    2.38
  -4   4  11   -0.58    2.10
  -4   4  11    0.26    2.04
   4   4 -11   -2.18    2.60
  -4   4  10   47.77    7.70
   4   4 -10   58.91    8.13
  -4   4  10   50.61    7.24
   4   4 -10   47.24    7.26
  -4   4   9   51.51    7.68
  -4   4   9   69.33    8.58
   4   4  -9   64.01    8.68
   4   4  -9   63.84    8.25
   4   4  -8    5.51    2.57
  -4  -4   8    7.05    2.02
   4   4  -8    9.82    3.74
  -4   4   8    4.39    2.86
  -4   4   8    4.05    1.97
  -4  -4   7   78.14    6.36
  -4   4   7   84.10   10.11
   4   4  -7   70.42    8.29
  -4   4   7   94.31    7.12
  -4   4   7   87.52    9.13
   4   4  -7   84.19    9.20
   4   4  -6   -0.18    2.04
  -4   4   6    0.44    1.30
   4   4  -6    0.76    1.29
  -4   4   6    1.50    1.77
  -4  -4   6    0.80    0.89
  -4   4   6    2.81    2.11
  -4  -4   5  931.02   22.50
  -4   4   5  809.46   22.76
  -4   4   5 1071.63   33.21
   4   4  -5  868.38   26.69
   4   4  -5 1021.01   30.46
  -4   4   5 1055.43   28.78
  -4  -4   4    3.27    1.96
  -4   4   4    6.61    2.98
   4   4  -4    4.59    1.97
   4   4  -4    6.13    3.11
  -4   4   4    4.78    2.04
  -4   4   4    0.14    1.90
  -4   4   4    4.05    2.16
  -4   4   3    1.51    1.97
   4   4  -3   -0.90    1.78
  -4   4   3    0.15    1.48
   4   4  -3    4.29    3.13
  -4   4   3   -0.58    2.27
  -4   4   3    0.22    2.03
  -4  -4   3   -0.53    1.33
  -4   4   2    5.86    2.51
   4   4  -2   10.75    3.64
  -4   4   2   10.86    3.18
  -4   4   2   10.05    3.16
   4   4  -2    7.89    2.41
   4   4  -2    7.99    2.26
  -4   4   2   10.69    3.56
  -4  -4   2    6.04    1.91
   4   4  -1  431.48   12.77
   4   4  -1  405.88   18.02
  -4   4   1  454.42   21.21
  -4  -4   1  405.05   16.66
  -4   4   1  425.42   18.56
  -4   4   1  481.03   21.24
  -4   4   1  448.82   19.31
   4   4  -1  405.70   19.18
   4   4   0   29.13    5.04
  -4   4   0   42.44    6.48
   4   4   0   39.55    5.89
  -4   4   0   41.14    6.32
   4   4   0   41.35    3.79
  -4  -4   0   46.03    5.99
  -4   4   0   45.89    6.39
  -4   4   0   46.59    6.67
   4   4   1  202.25   13.61
  -4   4  -1  232.13   14.56
   4   4   1  240.80   14.08
  -4   4  -1  235.08   13.98
  -4  -4  -1  202.64   12.40
  -4   4  -1  220.07   13.80
  -4   4  -1  241.19   14.89
  -4   4  -2  356.90   18.14
   4   4   2  318.35   15.40
  -4  -4  -2  330.99   16.06
  -4   4  -2  364.93   16.89
  -4   4  -2  363.05   18.74
  -4   4  -2  346.49   18.02
   4   4   2  342.17   18.02
  -4   4  -3  107.57   10.60
   4   4   3  102.65    9.02
  -4  -4  -3   94.54    8.88
  -4   4  -3  101.90    8.77
  -4   4  -3   90.04    9.49
  -4   4  -3  112.99   10.75
   4   4   3   99.46    9.85
  -4   4  -4  182.68   13.44
   4   4   4  157.52   10.94
  -4  -4  -4  154.41   11.34
  -4   4  -4  122.23    9.63
  -4   4  -4  159.89   12.89
  -4   4  -4  158.70   12.64
   4   4   4  151.61   12.53
   4   4   5   74.43    9.25
  -4   4  -5   48.86    7.36
   4   4   5   58.77    7.05
  -4  -4  -5   64.68    7.63
  -4   4  -5   46.10    5.88
  -4   4  -5   61.09    8.20
  -4   4  -5   69.96    8.67
   4   4   6    3.92    3.32
   4   4   6   -0.06    1.44
  -4   4  -6    4.07    2.89
  -4  -4  -6   -0.11    2.38
  -4   4  -6   -0.46    1.41
  -4   4  -6   -0.88    2.72
  -4  -4  -7   77.13    5.92
   4   4   7   66.52    7.90
  -4  -4  -7   65.38    8.12
  -4   4  -7   75.98    7.50
  -4   4  -7   67.68    9.26
  -4   4  -7   59.67    8.26
  -4   4  -7   72.51    5.79
   4   4   7   80.09    9.77
  -4  -4  -8    9.45    3.52
  -4   4  -8    8.51    3.71
  -4   4  -8    8.22    2.43
   4   4   8    4.86    3.90
   4   4   8    5.11    2.48
  -4  -4  -8    2.68    1.05
  -4   4  -8    7.94    2.80
  -4   4  -9  370.46   14.01
   4   4   9  328.94   18.00
  -4  -4  -9  346.15   19.62
  -4   4  -9  336.01   20.35
  -4   4  -9  338.39   20.16
   4   4   9  320.95   20.23
   4   4  10   83.10   10.58
  -4  -4 -10   88.22    7.14
   4   4  10   96.66    9.98
  -4   4 -10   99.19    7.50
  -4  -4 -10   90.94   10.39
  -4   4 -10   97.27   12.39
  -4   4 -10   88.01   10.71
   4   4  11   95.17   11.45
  -4  -4 -11  117.76    8.50
  -4   4 -11   97.23   12.24
   4   4  11  120.09   11.43
  -4  -4 -11  121.20   12.51
  -4   4 -11  114.04    8.32
  -4   4 -11  121.82   13.90
  -4  -4 -12  294.07   13.53
  -4   4 -12  301.58   14.11
  -4  -4 -12  278.07   19.18
  -4   4 -12  278.26   21.24
   4   4  12  269.20   19.71
  -4   4 -12  257.56   19.58
   4   4  13    5.57    3.61
  -4  -4 -13    5.48    3.76
  -4   4 -13    4.89    2.55
  -4  -4 -13    0.83    1.71
   4  -4  13    3.62    3.49
  -4   4 -13    1.19    3.40
  -4   4 -13    2.37    3.55
  -4  -4 -14   -1.41    2.25
   4   4  14   -5.77    4.55
  -4   4 -14    2.58    4.72
  -4   4 -14    1.92    2.53
  -4   4 -14    6.24    2.88
  -4  -4 -14    0.80    1.78
  -4   4 -15   10.22    3.51
   4   4  15    3.32    2.89
  -4  -4 -15    4.56    2.04
  -4  -4 -15    3.67    3.02
  -4   4 -15    4.00    2.89
  -4   4 -15    2.06    2.55
   4   4  16    6.52    4.05
  -4   4 -16   16.65    4.31
  -4  -4 -16    6.86    3.87
  -4  -4 -16   13.53    3.99
  -4   4 -16   16.20    6.35
  -4  -4 -17    5.36    2.85
   4   4  17    8.65    3.93
  -4  -4 -17   10.80    3.34
  -4   4 -17   15.56    6.00
  -4   4 -18    2.41    3.82
  -4  -4 -18   -5.22    2.93
  -4  -4 -19    2.61    2.45
  -4   4 -19    4.48    4.07
  -4  -4 -20   15.31    4.31
  -4   4 -20   11.29    6.04
  -4  -4 -21   -0.51    2.19
  -4  -4 -22    8.16    3.68
  -4  -4 -23    3.10    3.05
  -4  -4 -24    1.83    3.04
  -4  -4 -25    2.89    2.40
  -4  -4 -26   -1.15    2.87
  -4  -4 -27   -2.25    3.09
  -4  -4 -28    1.16    2.74
  -4  -4 -29   -1.97    2.06
   4  -5 -32   -1.23    2.38
   4  -5 -31   -1.28    1.82
   4  -5 -30    0.06    2.04
   4  -5 -29    1.11    3.54
   4   5 -23    2.50    2.96
   4   5 -22    2.47    1.99
  -4   5  22   -2.87    3.17
  -4  -5  22    7.46    6.22
  -4  -5  21   19.94    8.04
  -4   5  21   23.05    7.66
   4   5 -21   22.96    8.17
  -4   5  20    3.12    3.24
   4   5 -20    5.09    3.56
  -4  -5  20    5.01    4.24
  -4   5  19    4.65    2.81
  -4  -5  19   -0.13    3.29
   4   5 -19   -0.47    2.80
   4   5 -18    1.07    2.68
  -4   5  18    4.16    2.35
  -4  -5  18    5.87    5.96
  -4   5  17   20.93    6.25
  -4  -5  17   35.75    9.25
   4   5 -17   27.84    7.34
   4   5 -17   22.53    6.26
   4  -5 -16   -4.89    3.76
  -4   5  16   -3.10    3.71
  -4  -5  16   -2.12    2.91
   4   5 -16   -1.96    4.12
   4   5 -16    1.91    3.40
  -4   5  15   44.84    8.87
  -4  -5  15   39.08    8.65
   4   5 -15   38.49    8.55
   4   5 -15   40.96    8.07
   4  -5 -15   48.45    8.49
  -4   5  14    8.67    4.74
   4   5 -14    1.98    1.90
   4  -5 -14    8.66    4.34
  -4   5  14    3.05    2.96
   4   5 -14    4.23    3.46
   4   5 -13   15.99    5.06
   4  -5 -13   12.62    4.21
   4   5 -13    8.80    3.98
  -4   5  13   22.06    6.17
  -4   5  13    9.05    3.77
   4   5 -12    9.19    4.71
  -4   5  12   10.46    4.83
  -4   5  12    1.88    2.52
   4   5 -12   -1.53    1.98
   4  -5 -12    8.72    3.14
  -4   5  11   26.00    6.74
   4  -5 -11   28.19    5.90
   4   5 -11   35.74    7.14
  -4   5  11   22.30    5.42
   4   5 -11   32.75    6.19
  -4   5  10    2.47    3.71
  -4   5  10    9.00    2.99
   4   5 -10    7.24    2.79
   4   5 -10    4.96    2.70
  -4   5   9    7.42    3.86
   4   5  -9    5.95    3.10
  -4   5   9    6.74    3.07
   4   5  -9    2.64    2.22
  -4   5   8  140.03   12.15
  -4   5   8  127.53   13.06
   4   5  -8  106.03   10.45
   4   5  -8  132.84   12.73
   4   5  -7   19.45    5.11
   4   5  -7   19.06    4.43
  -4  -5   7   19.02    3.41
  -4   5   7   25.95    5.99
  -4   5   7   29.39    6.05
  -4  -5   6   46.30    5.51
   4   5  -6   51.37    6.56
  -4   5   6   37.62    6.91
  -4   5   6   45.05    6.88
  -4   5   6   55.32    6.89
   4   5  -6   42.12    7.22
  -4   5   5  106.86   12.02
  -4  -5   5  105.51    8.63
   4   5  -5  120.86    9.72
  -4   5   5  112.75   11.03
  -4   5   5   81.96    8.46
   4   5  -5  109.76   11.08
  -4  -5   4   91.18    8.01
  -4   5   4   96.88   11.16
  -4   5   4   86.37    9.96
  -4   5   4   73.42    8.38
  -4   5   4  100.10   10.13
   4   5  -4   99.42   10.37
  -4   5   3   43.79    7.38
  -4  -5   3   44.74    5.86
   4   5  -3   41.72    6.91
  -4   5   3   34.47    5.92
  -4   5   3   41.05    6.58
  -4   5   3   45.23    6.81
   4   5  -2    1.50    2.10
  -4   5   2    1.90    1.67
   4   5  -2    2.84    2.56
  -4   5   2   -1.95    2.07
  -4  -5   2   -0.63    1.56
  -4   5   2    1.01    1.96
  -4   5   2    4.63    3.03
   4   5  -1   15.50    4.91
  -4   5   1   13.60    3.86
   4   5  -1   13.32    3.85
  -4   5   1   15.82    4.54
  -4  -5   1   13.41    3.52
  -4   5   1   16.31    4.51
  -4   5   1    6.74    2.45
   4   5   0   64.36    8.44
  -4  -5   0   54.64    6.97
  -4   5   0   61.66    8.23
  -4   5   0   52.01    6.89
  -4   5   0   54.82    7.61
  -4   5   0   59.43    8.31
   4   5   0   55.09    8.33
   4   5   1  455.52   21.87
  -4   5  -1  417.46   21.25
  -4  -5  -1  426.73   19.31
  -4   5  -1  421.95   21.21
  -4   5  -1  425.86   19.52
  -4   5  -1  407.41   20.13
   4   5   1  412.93   21.27
   4   5   2   41.16    6.63
  -4   5  -2   47.94    7.62
   4   5   2   47.33    6.91
  -4  -5  -2   52.49    7.12
  -4   5  -2   56.02    7.97
  -4   5  -2   45.71    6.41
  -4   5  -2   40.86    6.82
   4   5   3   39.26    6.45
  -4   5  -3   56.12    8.74
   4   5   3   36.23    6.04
  -4  -5  -3   45.12    6.74
  -4   5  -3   45.30    7.23
  -4   5  -3   31.65    5.26
  -4   5  -3   55.26    7.88
  -4   5  -4   45.62    7.09
   4   5   4   55.24    7.44
  -4  -5  -4   44.04    6.63
  -4   5  -4   53.02    8.11
  -4   5  -4   44.36    7.42
  -4   5  -4   34.25    5.50
   4   5   4   51.94    8.27
   4   5   5   25.81    6.23
  -4   5  -5   29.50    5.02
   4   5   5   24.79    5.02
  -4   5  -5   25.91    5.53
  -4  -5  -5   26.24    5.45
  -4   5  -5   19.44    4.74
  -4   5  -5   31.95    6.82
  -4   5  -6    1.81    1.24
   4   5   6    1.16    1.44
  -4  -5  -6   -1.10    1.25
  -4  -5  -6    2.42    1.86
  -4   5  -6    1.15    1.88
  -4   5  -6   -4.06    3.55
   4   5   6   -3.87    3.70
   4   5   7   80.39    9.64
  -4  -5  -7   97.97   10.70
  -4   5  -7  105.02    7.40
  -4  -5  -7   77.94    6.09
  -4   5  -7   83.46   10.45
  -4   5  -7   88.33   11.03
   4   5   7   77.61   10.39
  -4   5  -8    1.90    2.26
   4   5   8    3.97    3.80
  -4   5  -8    5.34    1.97
   4   5   8    2.98    2.60
  -4   5  -8    5.37    2.80
  -4  -5  -8    5.72    3.23
  -4  -5  -8    2.72    1.75
  -4   5  -9  116.27    8.15
   4   5   9  102.69   11.23
  -4  -5  -9  105.06   11.29
  -4  -5  -9  108.52    7.82
  -4   5  -9   94.39   12.06
  -4   5  -9   94.23   11.73
   4   5   9  105.87   13.10
   4   5  10   38.02    8.33
  -4   5 -10   29.53    4.16
   4   5  10   31.37    6.30
  -4  -5 -10   32.75    4.64
  -4  -5 -10   27.84    6.14
  -4   5 -10   21.71    6.91
  -4   5 -10   30.43    7.15
  -4   5 -11    4.95    3.47
   4   5  11    8.61    5.33
  -4  -5 -11    4.68    3.37
   4   5  11    8.25    3.68
  -4  -5 -11   11.20    3.18
  -4   5 -11    3.70    2.49
   4   5  12   16.91    6.41
  -4  -5 -12   15.53    3.05
  -4  -5 -12   18.74    5.61
  -4   5 -12   20.17    5.67
  -4   5 -12   27.72    7.39
   4   5  13    5.31    4.55
  -4  -5 -13    6.28    2.75
  -4  -5 -13   -0.57    2.69
  -4   5 -13    6.09    4.45
  -4   5 -13    4.50    2.98
  -4   5 -14   18.91    6.13
  -4  -5 -14   22.09    6.65
   4   5  14   20.63    6.63
  -4  -5 -14   24.41    4.69
  -4   5 -14   18.20    6.14
  -4   5 -15   23.05    8.09
  -4   5 -15   21.76    7.59
   4   5  15   24.56    7.49
  -4  -5 -15   22.71    6.60
  -4  -5 -15   24.06    4.67
  -4   5 -16   40.03    9.34
  -4   5 -16   51.64   11.09
  -4  -5 -16   43.94    6.17
  -4  -5 -16   28.34    7.49
  -4  -5 -17   29.82    5.59
  -4  -5 -17   14.88    5.72
  -4   5 -17   23.16    7.45
  -4   5 -17   19.97    6.91
  -4  -5 -18    1.78    2.49
  -4  -5 -18   -1.93    2.55
  -4   5 -18    0.35    3.43
  -4   5 -18    1.18    3.74
  -4   5 -19   -0.91    3.44
  -4  -5 -19    4.18    3.29
  -4  -5 -20    4.13    3.16
  -4   5 -20    2.31    3.09
  -4  -5 -21   21.19    5.05
  -4  -5 -22    2.37    3.02
  -4  -5 -23   -1.00    2.72
  -4  -5 -24    5.37    3.75
  -4  -5 -25    0.63    2.85
  -4  -5 -26   -4.61    3.91
  -4  -5 -27   -1.51    3.36
  -4  -5 -28    9.95    4.70
  -4  -5 -29    1.27    3.83
   4  -6 -31   -2.61    3.07
   4  -6 -30    0.68    2.63
   4  -6 -29    4.85    3.16
   4   6 -22    3.67    4.28
  -4   6  21   11.43    6.70
   4   6 -21    9.62    6.46
  -4  -6  21   -1.40    2.93
   4   6 -20   -5.82    4.08
  -4  -6  20   -5.06    5.01
  -4   6  20    1.64    3.58
  -4   6  19   -1.14    2.08
   4   6 -19   -3.15    3.05
  -4  -6  19    1.49    3.47
   4   6 -18    4.40    4.54
  -4   6  18   -1.82    3.57
  -4  -6  18   -4.66    4.18
   4   6 -18    1.95    2.53
   4   6 -17    4.22    2.59
  -4  -6  17    4.55    2.80
  -4   6  17    7.48    5.24
   4   6 -17    4.35    3.43
   4   6 -16   12.81    5.91
  -4   6  16    4.38    3.66
  -4  -6  16    4.97    2.95
   4   6 -16    5.51    3.85
   4   6 -15   -2.75    2.95
  -4   6  15   -1.80    3.17
   4   6 -15    1.19    2.39
  -4   6  14   49.87   10.52
   4   6 -14   52.13    9.65
   4   6 -14   46.51    9.19
   4   6 -13   35.67    8.02
  -4   6  13   43.32    9.43
   4   6 -13   33.23    8.18
   4   6 -12   64.34   10.55
  -4   6  12   46.09    9.31
  -4   6  12   51.81    8.80
   4   6 -12   53.45    9.71
  -4   6  11   27.60    6.88
  -4   6  11   31.49    6.96
   4   6 -11   35.81    7.14
   4   6 -11   32.53    7.16
  -4   6  10    1.58    2.10
  -4   6  10    2.40    1.76
   4   6 -10   -1.54    2.66
  -4   6   9   32.20    6.55
  -4   6   9   25.21    6.87
   4   6  -9   32.22    6.92
  -4   6   8   -0.96    2.08
  -4   6   8   -2.70    2.91
   4   6  -7    9.63    4.20
  -4   6   7   11.09    4.54
  -4   6   7   11.67    4.24
   4   6  -6    1.05    4.09
  -4   6   6   -1.45    3.60
  -4  -6   6   -0.69    1.66
  -4   6   6    1.62    2.32
   4   6  -5   22.58    5.81
  -4   6   5   16.75    4.96
  -4  -6   5   15.86    3.66
  -4   6   5   23.15    5.65
  -4   6   5   18.56    4.70
   4   6  -4    8.05    4.13
  -4   6   4    6.05    3.68
  -4   6   4    5.99    4.19
  -4   6   4    4.87    2.99
  -4  -6   4    5.45    2.58
  -4   6   4    3.56    2.95
  -4   6   3    4.42    1.91
   4   6  -3    8.30    3.81
   4   6  -3   10.88    4.43
  -4   6   3    7.48    4.09
  -4  -6   3    7.97    2.99
  -4   6   3    7.65    3.07
  -4   6   3   13.28    4.38
   4   6  -2   22.76    5.46
  -4   6   2   13.45    4.26
   4   6  -2   16.66    4.62
  -4   6   2   17.34    5.07
  -4  -6   2   21.86    4.52
  -4   6   2   13.98    4.48
  -4   6   2   15.69    4.38
   4   6  -1   24.59    6.23
  -4   6   1   16.94    4.44
   4   6  -1   28.22    6.19
  -4   6   1   28.51    6.36
  -4  -6   1   23.21    4.88
  -4   6   1   19.36    4.93
  -4   6   1   21.35    5.27
  -4   6   0   20.52    5.32
   4   6   0   26.24    6.56
  -4   6   0   17.25    4.71
  -4  -6   0   27.04    5.40
  -4   6   0   21.16    5.56
  -4   6   0   32.39    6.45
   4   6   0   17.22    5.91
   4   6   1   31.54    6.77
  -4   6  -1   23.35    5.76
   4   6   1   40.52    7.83
  -4   6  -1   23.33    5.30
  -4   6  -1   28.55    6.29
  -4  -6  -1   29.26    5.68
  -4   6  -1   24.21    5.27
   4   6   2   17.58    4.82
  -4   6  -2   13.25    4.31
  -4   6  -2    9.53    4.01
   4   6   2   15.58    4.47
  -4   6  -2    7.91    3.36
  -4  -6  -2   17.33    4.36
  -4   6  -2   11.10    3.54
  -4   6  -3   62.87    9.62
   4   6   3   67.07    8.96
  -4   6  -3   60.93    8.74
  -4  -6  -3   64.49    8.16
  -4   6  -3   74.80    9.98
  -4   6  -3   83.35    9.62
   4   6   3   85.21   11.35
   4   6   4    0.23    3.21
  -4   6  -4    4.75    3.34
   4   6   4    1.08    1.58
  -4   6  -4    0.17    2.02
  -4  -6  -4    1.30    2.58
  -4   6  -4    8.34    3.99
  -4   6  -4    6.66    2.76
   4   6   5   12.93    4.76
  -4   6  -5   15.87    5.04
   4   6   5   18.98    4.90
  -4   6  -5   22.94    5.99
  -4  -6  -5   18.95    4.74
  -4   6  -5   21.78    5.47
  -4   6  -6   -2.95    3.57
   4   6   6   -0.69    2.67
  -4   6  -6   -3.44    2.47
   4   6   6   -6.60    3.80
  -4  -6  -6   -0.90    1.20
  -4  -6  -6   -3.13    2.87
   4   6   7    3.92    2.64
   4   6   7    2.81    2.10
  -4   6  -7    2.50    1.90
  -4  -6  -7    3.56    1.94
  -4  -6  -7   -0.51    2.30
  -4   6  -7    6.64    5.01
  -4  -6  -8   64.41    5.98
   4   6   8   55.08    8.58
  -4  -6  -8   70.88    9.75
  -4   6  -8   73.30   10.98
  -4   6  -8   72.92   10.78
   4   6   8   65.94   10.15
   4   6   9   20.92    6.52
  -4   6  -9   21.49    5.98
   4   6   9   20.47    5.44
  -4  -6  -9   27.79    4.22
  -4  -6  -9   12.48    4.09
  -4   6  -9   10.96    5.04
   4   6  10   -2.29    3.70
   4   6  10    0.71    1.70
  -4   6 -10    7.12    4.36
  -4   6 -10   -4.49    3.57
  -4  -6 -10   -2.07    2.90
  -4  -6 -10    1.96    1.83
   4   6  11   10.26    5.33
  -4  -6 -11   11.39    3.20
   4   6  11    9.46    4.58
  -4   6 -11   13.35    5.16
  -4   6 -11   12.28    5.68
  -4  -6 -11   15.00    4.89
   4   6  12    0.94    2.39
  -4  -6 -12   10.67    4.61
  -4  -6 -12    7.55    2.24
  -4   6 -12    8.94    3.58
  -4   6 -12   12.68    5.26
   4   6  13    6.09    3.39
  -4  -6 -13    8.98    3.97
  -4  -6 -13    9.65    3.47
  -4   6 -13   17.14    6.56
  -4   6 -13    3.81    3.07
   4   6  14   12.05    5.24
  -4   6 -14   25.85    7.76
  -4  -6 -14   26.46    7.19
  -4  -6 -14   28.49    4.95
  -4   6 -14   15.07    6.27
  -4  -6 -15    0.13    2.42
  -4  -6 -15    2.57    2.50
  -4   6 -15    3.11    2.23
  -4   6 -15   -2.65    2.80
  -4  -6 -16    3.83    3.46
  -4  -6 -16    3.99    2.76
  -4   6 -16    4.94    4.63
  -4   6 -16    2.53    2.90
  -4  -6 -17    2.05    1.67
  -4  -6 -17   -1.80    1.93
  -4   6 -17    3.02    2.05
  -4   6 -17   -1.95    3.68
  -4   6 -18    9.59    5.74
  -4   6 -18    3.93    3.02
  -4  -6 -18    0.72    2.26
  -4  -6 -18    9.63    3.51
  -4  -6 -19    7.92    4.88
  -4  -6 -19   10.68    3.83
  -4  -6 -20   21.26    5.03
  -4  -6 -21    5.45    3.33
  -4  -6 -22    6.40    3.58
  -4  -6 -23   -0.58    3.04
  -4  -6 -24   -1.76    2.34
  -4  -6 -25   -4.31    2.65
  -4  -6 -26  -10.17    4.90
  -4  -6 -27   -0.21    3.12
  -4  -6 -28   -3.32    3.60
   4  -7 -30    8.20    5.10
   4  -7 -29    3.97    3.06
   4   7 -19   -0.65    2.54
  -4   7  19    2.07    4.12
  -4  -7  19   -0.64    4.55
   4   7 -18   -2.29    2.52
  -4   7  18   -4.32    5.51
  -4  -7  18    8.87    6.05
  -4   7  17    4.87    3.70
   4   7 -17    0.52    2.45
  -4   7  16    1.32    2.41
   4   7 -16   -0.02    3.12
  -4   7  15    9.55    5.76
   4   7 -15   10.90    5.45
  -4   7  14    5.02    4.02
   4   7 -14   10.86    5.67
  -4   7  13    7.96    4.13
   4   7 -13   17.55    7.12
  -4   7  12    9.11    5.13
   4   7 -12    9.66    4.89
  -4   7  11    3.94    3.17
   4   7 -11    5.51    2.28
  -4   7  10   19.32    6.65
   4   7 -10   15.03    5.69
  -4   7   9   -0.62    1.91
  -4   7   9    3.10    4.00
   4   7  -9   -2.02    2.50
  -4   7   8   57.55   10.78
  -4   7   8   41.82    8.17
   4   7  -8   41.29    8.31
   4   7  -7  172.69   16.73
  -4   7   7  165.59   17.36
  -4   7   7  143.10   14.02
   4   7  -6   -1.08    2.20
  -4   7   6   -2.25    3.63
  -4   7   6    4.65    3.65
  -4   7   5   62.78   10.47
  -4  -7   5   63.12    7.83
  -4   7   5   65.94    9.76
   4   7  -5   66.17   10.61
   4   7  -4   -0.07    2.88
  -4   7   4   -0.25    3.08
  -4  -7   4   -0.45    1.57
  -4   7   4    6.01    2.87
  -4   7   4   -0.53    1.87
   4   7  -3   77.26   11.13
  -4   7   3   74.64   10.95
  -4  -7   3   76.62    8.89
  -4   7   3   78.47   10.32
  -4   7   3   85.28   10.57
   4   7  -3   79.57   11.53
   4   7  -2   33.97    7.52
   4   7  -2   33.73    7.03
  -4   7   2   35.19    7.73
  -4  -7   2   33.12    5.85
  -4   7   2   35.98    7.05
  -4   7   2   35.01    7.10
   4   7  -1   31.65    7.35
  -4   7   1   35.04    6.76
  -4   7   1   39.87    8.05
  -4  -7   1   39.88    6.67
   4   7  -1   34.76    7.44
  -4   7   1   38.92    7.40
   4   7   0   -1.67    3.03
  -4   7   0    4.86    3.40
   4   7   0   -0.03    2.49
  -4   7   0    1.66    2.86
  -4  -7   0    3.19    2.14
  -4   7   0   -0.20    1.65
  -4   7   0    0.83    2.05
   4   7   1    7.73    4.66
  -4   7  -1    4.29    2.99
   4   7   1   11.20    4.61
  -4   7  -1    2.29    3.00
  -4  -7  -1    6.46    3.76
  -4   7  -1    4.73    3.15
  -4   7  -1   12.04    4.49
   4   7   2   24.56    6.90
  -4   7  -2   27.42    6.16
  -4   7  -2   32.39    7.55
   4   7   2   30.35    6.99
  -4  -7  -2   29.89    6.12
  -4   7  -2   21.39    5.79
  -4   7  -2   31.43    6.20
   4   7   3   13.70    5.68
  -4   7  -3   15.04    5.85
   4   7   3    6.93    3.44
  -4   7  -3   11.06    3.91
  -4   7  -3   15.42    5.14
  -4  -7  -3   14.25    4.41
  -4   7  -3   10.28    3.81
   4   7   4   85.68   12.62
  -4   7  -4   70.80   10.72
   4   7   4   69.99   10.08
  -4  -7  -4   67.49    9.26
  -4   7  -4   69.70   10.83
  -4   7  -4   71.47    9.97
  -4   7  -5   45.62    8.87
   4   7   5   40.88    7.92
  -4  -7  -5   46.14    7.79
  -4   7  -5   49.82    9.23
  -4   7  -5   54.27    9.16
   4   7   5   61.07   10.78
   4   7   6   15.45    5.62
  -4   7  -6   12.59    5.12
  -4   7  -6   10.80    4.71
  -4   7  -6    7.53    4.17
   4   7   6   16.33    4.76
  -4  -7  -6   17.64    5.22
   4   7   7    6.61    3.72
   4   7   7    8.56    4.14
  -4   7  -7   -0.11    2.18
  -4   7  -7    6.15    4.45
  -4  -7  -7    6.37    3.22
  -4   7  -8   11.38    5.48
   4   7   8   23.95    6.83
   4   7   8   18.32    5.90
  -4  -7  -8   19.85    6.06
  -4   7  -8   28.12    8.16
   4   7   9   48.06    9.86
   4   7   9   52.35    9.05
  -4  -7  -9   50.96    9.58
  -4   7  -9   36.00    8.06
  -4   7  -9   59.23   10.97
  -4  -7  -9   58.64    6.15
  -4   7 -10   32.03    8.20
   4   7  10   25.42    6.89
  -4  -7 -10   32.38    4.70
   4   7  10   28.60    7.58
  -4  -7 -10   40.42    8.26
  -4   7 -10   43.87   10.16
   4   7  11   -5.50    3.81
  -4   7 -11    2.92    3.22
  -4  -7 -11    1.56    1.30
  -4  -7 -11   -0.39    2.55
  -4   7 -11    3.87    5.14
   4   7  12   12.88    5.05
  -4   7 -12   17.34    6.26
  -4   7 -12   26.33    8.39
  -4  -7 -12   34.25    8.21
  -4  -7 -12   26.17    4.54
  -4  -7 -13   43.32    6.09
   4   7  13   32.01    7.97
  -4   7 -13   23.92    6.98
  -4   7 -13   21.27    7.03
  -4  -7 -13   38.97    9.23
  -4   7 -14    3.84    2.48
  -4  -7 -14   -4.91    2.36
  -4  -7 -14   -4.33    3.51
  -4   7 -14    0.48    3.41
  -4  -7 -15   17.67    6.08
  -4  -7 -15   29.30    5.28
  -4   7 -15   22.66    8.04
  -4   7 -15   28.83    8.67
  -4  -7 -16   -3.05    3.84
  -4   7 -16    6.23    5.83
  -4  -7 -16    4.61    2.57
  -4   7 -16    6.24    4.24
  -4  -7 -17   -0.45    3.29
  -4   7 -17    9.54    6.63
  -4  -7 -17    7.03    2.99
  -4   7 -17   -4.50    3.91
  -4  -7 -18    6.52    5.04
  -4  -7 -18    1.43    2.04
  -4  -7 -19   -3.29    2.94
  -4  -7 -20    1.64    2.14
  -4  -7 -21   -1.67    2.68
  -4  -7 -22    4.94    2.97
  -4  -7 -23    6.67    3.82
  -4  -7 -24    1.67    3.13
  -4  -7 -25    1.22    3.03
  -4  -7 -26   -5.80    4.54
  -4  -7 -27   -5.99    4.39
   4   8 -19   14.59    7.01
   4   8 -18   13.01    6.78
  -4   8  17    0.39    3.93
   4   8 -17    6.81    5.21
  -4   8  16    9.07    5.96
   4   8 -16    4.01    3.72
  -4   8  15   14.19    6.91
   4   8 -15   18.72    6.35
  -4   8  14    8.68    5.56
   4   8 -14    2.39    2.71
  -4   8  13    1.95    2.94
   4   8 -13   11.42    4.80
  -4   8  12   37.76    9.86
   4   8 -12   30.28    8.33
  -4   8  11   14.29    6.16
   4   8 -11   10.60    4.68
  -4   8  10   11.23    5.64
   4   8 -10    6.30    3.57
  -4   8   9   11.38    5.17
   4   8  -9    7.62    4.47
  -4   8   8    5.00    3.47
   4   8  -8    3.87    3.94
  -4   8   7   -8.37    5.05
   4   8  -7    5.56    3.48
  -4   8   6   22.96    7.09
   4   8  -6   20.68    6.66
  -4   8   5    3.27    2.89
  -4   8   5    1.96    2.63
  -4   8   4  144.29   16.19
  -4   8   4  144.46   14.37
   4   8  -4  164.39   17.34
   4   8  -3   81.37   12.17
   4   8  -3   79.48   12.39
  -4   8   3   84.74   12.69
  -4  -8   3   84.47   10.03
  -4   8   3   84.53   10.96
  -4   8   3   88.02   11.76
   4   8  -2    0.88    2.55
   4   8  -2   -3.39    3.78
  -4   8   2   -2.35    3.77
  -4   8   2   -3.04    2.75
  -4  -8   2    2.05    3.06
  -4   8   2    8.25    3.49
  -4  -8   1   14.34    4.79
   4   8  -1   15.07    4.85
  -4   8   1   18.63    6.40
  -4   8   1    9.00    3.87
  -4   8   1   10.27    4.17
   4   8  -1    7.12    4.57
   4   8   0   45.44    9.22
   4   8   0   49.80    9.96
  -4   8   0   35.75    8.78
  -4  -8   0   42.13    7.63
  -4   8   0   29.02    6.57
  -4   8   0   27.27    6.69
   4   8   1   15.97    5.22
  -4   8  -1   13.34    4.89
   4   8   1   11.92    5.49
  -4   8  -1    4.06    2.37
  -4  -8  -1    9.91    3.72
  -4   8  -1    8.85    4.52
  -4   8  -2  140.40   17.04
   4   8   2  153.51   17.47
  -4  -8  -2  115.44   12.88
   4   8   2  137.41   16.29
  -4   8  -2  133.77   15.39
   4   8   3    8.67    3.27
  -4   8  -3    6.12    3.09
   4   8   3    9.39    3.50
  -4  -8  -3    8.78    4.19
  -4   8  -3   12.28    5.22
   4   8   4   39.01    9.44
  -4   8  -4   46.86    9.79
   4   8   4   35.59    8.14
  -4   8  -4   36.43    8.34
  -4  -8  -4   41.54    7.92
   4   8   5   48.67   10.05
  -4   8  -5   35.21    8.18
   4   8   5   28.26    7.39
  -4   8  -5   47.72   10.05
  -4  -8  -5   37.61    7.81
   4   8   6   17.67    6.44
  -4   8  -6   13.50    5.73
   4   8   6   22.31    6.68
  -4  -8  -6   19.62    5.78
  -4   8  -6   27.39    8.01
   4   8   7    4.99    4.54
   4   8   7    4.26    3.72
  -4  -8  -7    7.66    3.92
  -4   8  -7   -0.06    3.35
   4   8   8    0.40    2.56
   4   8   8    6.23    4.23
  -4   8  -8    2.30    2.20
  -4  -8  -8    0.99    2.43
  -4   8  -8    6.27    4.14
   4   8   9   -0.08    3.91
   4   8   9   -1.72    2.31
  -4   8  -9   -1.64    3.68
  -4  -8  -9    3.01    4.41
  -4   8  -9    1.34    3.29
   4   8  10    2.64    2.40
   4   8  10   -1.03    3.20
  -4   8 -10   -1.28    2.41
  -4   8 -10    6.22    4.57
  -4  -8 -10   -3.31    3.90
   4   8  11    0.59    1.88
  -4   8 -11    1.18    2.14
  -4   8 -11    0.79    2.36
  -4  -8 -11    4.96    2.54
   4   8  12   14.52    5.92
  -4   8 -12   11.99    5.79
  -4  -8 -12    9.53    4.25
  -4   8 -12   21.45    7.70
  -4   8 -13    3.36    3.79
  -4   8 -13    3.47    4.37
  -4  -8 -13   -3.84    3.80
  -4   8 -14   10.15    5.72
  -4   8 -14    4.27    4.03
  -4  -8 -14    7.71    5.21
  -4  -8 -14    8.03    3.41
  -4   8 -15    2.00    4.08
  -4   8 -15   14.17    6.64
  -4  -8 -15    7.09    4.33
  -4  -8 -15    6.67    3.25
  -4   8 -16   -6.60    4.89
  -4  -8 -16    1.75    1.76
  -4  -8 -17    2.70    2.55
  -4  -8 -18    3.42    3.25
  -4  -8 -19    2.97    2.92
  -4  -8 -20   29.71    6.47
  -4  -8 -21    5.45    3.66
  -4  -8 -22    8.67    3.92
  -4  -8 -23    1.83    3.34
  -4  -8 -24    0.85    2.23
  -4  -8 -25    0.41    2.05
  -4  -8 -26   -1.36    3.08
   4   9 -16   11.58    6.38
  -4   9  15    7.96    6.79
   4   9 -15   -9.40    5.66
  -4   9  14   15.39    7.53
   4   9 -14    5.02    4.44
  -4   9  13    2.50    4.34
   4   9 -13   -4.05    3.62
   4   9 -12    9.03    5.56
  -4   9  12    8.13    5.14
  -4   9  11    1.47    3.12
   4   9 -11   -3.49    3.88
  -4   9  10    1.50    2.86
   4   9 -10    1.54    2.73
  -4   9   9   21.34    7.77
   4   9  -9   29.83    8.37
   4   9  -8    4.33    2.33
  -4   9   8   15.27    7.08
  -4   9   7   33.28    9.15
   4   9  -7   36.63    9.09
  -4   9   6   -0.62    2.67
   4   9  -6    1.80    2.42
  -4   9   5   -1.91    2.18
   4   9  -5    6.46    4.19
   4   9  -4    5.76    4.16
  -4   9   4    6.88    3.94
   4   9  -3   14.05    4.76
   4   9  -3   14.99    6.27
  -4   9   3   12.96    5.42
   4   9  -2   11.67    6.25
   4   9  -2    8.40    4.14
  -4   9   2   10.04    5.51
  -4  -9   2    8.10    3.83
  -4   9   2    6.28    3.51
   4   9  -1    3.46    3.27
   4   9  -1    3.07    3.60
  -4   9   1   -0.95    2.30
  -4  -9   1    0.64    2.23
  -4   9   1    2.16    2.62
   4   9   0   20.41    7.22
  -4   9   0   15.67    6.41
   4   9   0   16.42    6.87
  -4  -9   0    9.29    4.29
  -4   9   0   10.05    4.52
   4   9   1    3.62    4.19
   4   9   1    5.68    4.61
  -4   9  -1   11.93    5.59
  -4  -9  -1    3.74    3.34
  -4   9  -1    1.93    2.44
   4   9   2    1.00    2.98
  -4   9  -2    6.60    4.23
   4   9   2    1.91    2.21
  -4  -9  -2    5.62    2.58
  -4   9  -2    2.52    3.73
  -4   9  -3   -0.72    4.22
   4   9   3   -0.05    3.34
   4   9   3    5.31    4.54
  -4  -9  -3    0.42    1.84
  -4   9  -3    1.71    4.22
   4   9   4   10.78    5.23
  -4   9  -4   20.53    6.94
   4   9   4    5.55    4.43
  -4  -9  -4   12.03    4.40
  -4   9  -4   10.72    5.12
   4   9   5   44.88    9.93
  -4   9  -5   28.76    7.50
   4   9   5   21.22    6.71
  -4   9  -5   48.99   10.81
  -4  -9  -5   35.96    8.10
   4   9   6   15.47    6.32
   4   9   6   14.92    6.33
  -4  -9  -6   16.73    5.90
  -4   9  -6   14.22    6.62
   4   9   7   -2.08    3.74
   4   9   7   -1.83    3.30
  -4  -9  -7    2.58    3.52
  -4   9  -7   -1.14    2.44
   4   9   8    2.38    2.57
  -4   9  -8    2.36    3.58
   4   9   8    4.00    3.36
  -4  -9  -8    1.91    2.76
   4   9   9    8.96    4.97
   4   9   9    7.61    4.08
  -4  -9  -9    8.34    4.34
  -4   9  -9    3.20    3.67
   4   9  10    1.89    3.45
  -4  -9 -10   -1.30    4.12
  -4   9 -10    5.67    4.48
  -4  -9 -11   -1.91    4.01
  -4   9 -11    5.45    4.61
  -4  -9 -12    1.39    2.89
  -4   9 -12    4.92    3.78
  -4  -9 -19   -1.94    2.38
  -4  -9 -20    2.25    2.53
  -4  -9 -21   -1.95    2.49
  -4  -9 -22    4.68    3.83
  -4  -9 -23   -1.34    2.26
  -4  -9 -24   -4.71    3.24
  -4  10  11   10.86    6.63
   4  10 -11    8.66    4.17
  -4  10  10   -3.00    4.66
   4  10 -10   -7.10    4.90
  -4  10   9    5.68    5.33
   4  10  -9   13.44    6.55
  -4  10   8    9.20    5.29
   4  10  -8    1.07    4.24
  -4  10   7    5.50    4.11
   4  10  -7    8.52    4.17
  -4  10   6    6.68    4.40
   4  10  -6    1.76    3.60
  -4  10   5    0.05    2.33
   4  10  -5   13.91    5.62
  -4  10   4   -1.91    2.84
   4  10  -4   -2.36    2.40
  -4  10   3    5.71    4.48
   4  10  -3    1.21    2.80
   4  10  -2    1.25    3.95
   4  10  -2    5.29    4.50
  -4  10   2   -3.48    4.73
   4  10  -1    1.96    3.77
   4  10  -1    2.81    3.25
  -4  10   1   -4.48    4.77
   4  10   0    0.51    3.85
  -4 -10   0    6.51    3.43
   4  10   0   -0.77    4.28
  -4  10   0   -2.88    4.05
  -4  10   0   -3.51    4.03
   4  10   1    7.06    4.76
   4  10   1   11.94    6.63
  -4 -10  -1   13.84    5.52
  -4  10  -1   12.97    6.35
  -4  10  -1   14.71    5.81
   4  10   2    6.88    4.23
  -4  10  -2   10.40    5.35
   4  10   2   11.34    5.84
  -4 -10  -2    4.39    3.79
  -4  10  -2   10.05    4.48
   4  10   3   -1.78    2.51
  -4  10  -3   -2.76    2.58
   4  10   3    1.42    3.59
  -4 -10  -3    4.20    3.29
  -4  10  -3   -1.02    3.13
   4  10   4    0.56    3.25
  -4  10  -4   -0.12    2.76
   4  10   4   -4.70    4.77
  -4  10  -4   -3.24    3.28
  -4 -10  -4    3.91    4.79
   4  10   5   -4.53    5.33
  -4  10  -5    5.79    4.71
   4  10   5    2.72    3.40
  -4 -10  -5   -3.55    3.89
  -4  10  -5    4.57    4.34
   4  10   6   -0.05    2.39
   4  10   6   -2.57    4.09
  -4 -10  -6    2.23    3.74
  -4  10  -6    5.47    3.40
   4  10   7    3.89    3.54
   4  10   7    5.92    4.73
  -4  10  -7    4.92    3.63
  -4 -10  -7    7.81    4.33
   4  10   8   -2.85    4.10
  -4  10  -8    3.82    3.58
   4  10   8   -5.46    4.76
  -4 -10  -8   -2.95    3.33
   4  10   9    4.93    4.37
  -4  10  -9   -3.30    3.51
  -4  11   3    5.71    4.81
   4  11  -2   27.69    9.47
  -4  11   2   14.78    6.83
   4  11  -2   27.34    9.73
   4  11  -1    6.52    5.88
  -4  11   1    9.05    6.73
   4  11  -1   17.14    7.75
   4  11   0   -4.14    4.64
   4  11   0    8.03    5.04
  -4  11   0    0.09    3.39
   4  11   1    4.33    4.87
   4  11   1    4.80    4.97
  -4  11  -1    1.52    4.74
  -4  11  -2    4.03    5.70
   4  11   2   -1.42    3.01
  -4 -11  -2    3.05    3.66
  -4  11  -2   -1.03    2.12
   4  11   2    0.27    2.69
   4  11   3   17.50    8.08
  -4  11  -3   14.11    7.05
   4  11   3   23.40    9.43
  -4 -11  -3   11.72    5.82
  -4  11  -3    4.72    3.27
   4  11   4    1.88    3.37
  -4  11  -4   -4.55    3.68
   4  11   4    4.44    5.25
  -4 -11  -4    0.04    3.59
  -4  11  -4   -1.84    3.03
   4  11   5    3.98    4.06
   5   0 -25    6.17    6.51
  -5   0  25    4.01    2.67
   5   0 -24    6.45    4.88
  -5   0  24    3.44    4.55
  -5   0  23    2.39    3.14
   5   0 -23    9.56    5.65
   5   0 -22   10.00    5.69
  -5   0  22   -0.71    3.47
   5   0 -21   20.44    7.39
  -5   0  21   10.30    4.60
   5   0 -20    1.41    3.04
  -5   0  20   -2.00    3.16
  -5   0  19   -1.64    4.77
   5   0 -19    7.08    4.26
  -5   0  18   -1.98    2.25
   5   0 -18    8.49    6.37
  -5   0  17   83.02   11.44
   5   0 -17   94.69   13.46
  -5   0  16    4.07    4.31
   5   0 -16   -1.82    2.93
  -5   0  15  410.31   18.17
   5   0 -15  430.29   24.39
  -5   0  14   -3.73    3.46
   5   0 -14   -0.86    3.23
  -5   0  14   -0.93    1.43
  -5   0  13    8.60    3.29
  -5   0  13    8.12    2.59
   5   0 -13    8.68    3.98
  -5   0  12   -1.17    1.70
  -5   0  12    0.32    2.77
   5   0 -12   -1.49    2.38
   5   0 -11    1.44    2.22
  -5   0  11    0.18    1.19
  -5   0  11   -0.40    2.05
   5   0 -10    0.62    0.50
  -5   0  10    0.39    0.99
   5   0 -10    2.12    3.31
  -5   0  10    1.54    2.61
  -5   0   9  679.91   25.93
  -5   0   9  644.22   20.45
   5   0  -9  603.04   13.10
   5   0  -8    1.11    0.54
  -5   0   8    1.19    1.88
  -5   0   8    2.01    2.38
  -5   0   7   43.39    6.28
  -5   0   7   41.49    4.93
   5   0  -7   35.55    3.61
   5   0  -6   -0.23    0.71
  -5   0   6   -0.29    0.93
  -5   0   6    1.68    2.58
  -5   0   5  884.23   22.73
   5   0  -5  831.02   18.23
   5   0  -4   -1.38    1.25
  -5   0   4   -1.14    1.03
  -5   0   4   -0.04    0.87
   5   0  -3   24.89    3.83
  -5   0   3   18.69    3.05
  -5   0   3   26.77    4.07
  -5   0   2    2.00    1.75
  -5   0   2   -0.98    0.88
   5   0  -2    3.47    2.36
  -5   0   2    0.66    1.05
  -5   0   1  256.82   11.97
   5   0  -1  267.50   12.30
  -5   0   1  288.44    8.91
  -5   0   1  285.07   13.59
  -5   0   0   -0.77    1.25
  -5   0   0   -1.15    1.06
  -5   0  -1  670.43   18.66
  -5   0  -1  743.28   21.41
  -5   0  -2   -0.62    1.32
  -5   0  -2    3.01    2.18
  -5   0  -3    0.47    1.88
  -5   0  -3   -1.43    1.74
  -5   0  -4   -0.05    1.46
  -5   0  -4    2.18    1.42
   5   0   5    1.18    0.59
  -5   0  -5   -1.36    1.55
  -5   0  -5   -0.87    1.71
  -5   0  -6    0.40    1.75
   5   0   6    1.26    0.91
  -5   0  -6    1.17    1.36
  -5   0  -6    2.14    1.74
  -5   0  -7  391.20   17.78
   5   0   7  376.49   11.53
  -5   0  -7  401.54   13.15
  -5   0  -7  423.52   20.19
  -5   0  -8    5.22    1.65
  -5   0  -8    2.14    2.02
  -5   0  -8   -0.68    2.26
  -5   0  -9  425.52   14.25
  -5   0  -9  426.69   20.64
  -5   0 -10    0.27    1.17
  -5   0 -10   -0.09    1.15
  -5   0 -10    3.31    2.51
  -5   0 -11  357.59   14.02
  -5   0 -11  391.48   19.30
  -5   0 -12   -3.41    3.22
  -5   0 -12   -0.16    3.47
  -5   0 -12   -0.64    1.12
  -5   0 -13   33.36    4.90
  -5   0 -13   20.54    5.64
  -5   0 -14    3.97    2.32
  -5   0 -14    3.81    4.13
  -5   0 -15   11.16    2.98
  -5   0 -15    3.38    2.97
  -5   0 -16    0.65    1.84
  -5   0 -16    3.43    3.84
  -5   0 -17   27.23    4.82
  -5   0 -17   18.72    5.87
  -5   0 -18   -0.83    1.91
  -5   0 -18    6.20    4.33
  -5   0 -19    1.73    2.37
  -5   0 -19    9.55    4.72
  -5   0 -20   -2.40    2.26
  -5   0 -20   -1.97    2.46
  -5   0 -21   -0.40    1.91
  -5   0 -21    4.64    4.18
  -5   0 -22    8.52    4.19
  -5   0 -22   -7.16    5.61
  -5   0 -23    7.51    3.27
  -5   0 -24   -6.42    3.53
  -5   0 -25    3.18    2.38
  -5   0 -26   -1.07    2.58
  -5   0 -27    0.98    2.54
  -5   0 -28   -0.10    2.25
  -5   0 -29   -2.46    2.28
  -5   0 -30   -8.39    4.15
   5  -1 -28    7.14    3.47
  -5   1  25    9.54    5.74
  -5  -1  25    2.58    3.59
   5   1 -25   -3.50    4.23
   5   1 -24    3.90    3.52
   5  -1 -24   -0.25    3.96
  -5   1  24    2.29    3.07
  -5  -1  24    8.41    4.20
   5   1 -23    7.60    4.85
  -5  -1  23    5.17    3.06
   5  -1 -23   12.07    6.11
  -5   1  23    4.93    3.46
   5   1 -22    1.02    2.57
   5  -1 -22   -4.84    5.20
  -5   1  22    2.65    3.50
  -5  -1  22    6.21    4.56
   5   1 -21   11.85    6.16
  -5  -1  21    8.64    5.11
   5  -1 -21   10.90    5.47
  -5   1  21    1.91    3.83
   5  -1 -20   10.00    4.73
  -5   1  20    6.97    5.48
   5   1 -20    5.50    3.70
  -5  -1  20    0.28    3.18
  -5   1  19   47.73    9.23
   5   1 -19   57.73   10.46
  -5  -1  19   53.48   10.38
   5  -1 -19   77.04   12.88
  -5   1  18    3.03    3.32
   5   1 -18    3.59    4.09
  -5  -1  18    5.02    3.81
   5  -1 -18   -0.44    2.95
  -5   1  17   10.04    4.88
   5   1 -17   11.49    5.69
  -5  -1  17    7.01    4.86
   5  -1 -17    9.83    4.48
  -5   1  16   94.50    9.77
  -5   1  16   80.41   11.16
   5   1 -16  114.00   14.13
  -5  -1  16   77.86   11.42
   5  -1 -16   95.89   11.81
  -5  -1  15   13.43    5.11
   5  -1 -15    4.55    2.64
   5   1 -15   13.15    5.05
  -5   1  15    6.98    2.25
  -5   1  15   16.11    4.27
   5  -1 -14   98.36   11.37
  -5   1  14  104.40   12.14
  -5  -1  14   98.75   12.25
  -5   1  14   94.00    9.13
   5   1 -14   97.19   11.99
   5  -1 -13   10.58    3.86
  -5   1  13    1.12    3.14
   5   1 -13    1.81    2.20
  -5  -1  13    0.79    3.34
  -5  -1  13    5.13    2.27
  -5   1  13    1.11    1.71
  -5   1  12    3.13    2.18
  -5   1  12    1.33    2.58
  -5  -1  12    3.64    1.70
   5  -1 -12    3.24    2.80
   5   1 -12    4.21    2.82
  -5  -1  12    1.40    2.52
   5   1 -11  199.27   14.51
   5   1 -11  201.84   10.38
  -5   1  11  233.94   13.74
   5  -1 -11  216.99   15.37
  -5   1  11  207.47   15.63
  -5  -1  11  189.98   10.56
  -5  -1  11  204.09   15.57
   5   1 -10  349.95   19.43
  -5   1  10  374.61   20.22
  -5  -1  10  369.62   20.25
   5   1 -10  347.08   13.18
  -5   1  10  352.98   16.15
  -5  -1  10  358.19   14.71
   5   1  -9   29.10    6.12
  -5   1   9   38.95    6.59
  -5   1   9   38.15    5.35
  -5  -1   9   32.27    6.09
   5   1  -9   42.12    4.79
  -5  -1   9   37.54    4.82
   5   1  -8   81.71    8.37
  -5   1   8  100.21    9.67
  -5  -1   8   96.20    9.76
   5   1  -8   94.44    6.89
  -5   1   8   99.63    8.31
  -5  -1   8   87.01    7.11
  -5   1   7   39.91    5.78
  -5  -1   7   47.62    6.66
  -5   1   7   40.70    5.31
   5   1  -7   47.81    5.26
   5  -1  -7   42.17    2.64
  -5  -1   7   55.27    6.11
  -5  -1   6  101.97    7.67
  -5   1   6   96.77    8.72
  -5  -1   6   98.06    9.14
  -5   1   6   96.90    7.96
   5   1  -6   94.82    7.13
   5  -1  -6   86.42    4.58
  -5  -1   5  640.44   19.04
   5  -1  -5  624.30   14.55
  -5   1   5  638.38   21.49
  -5  -1   5  674.45   22.17
  -5  -1   4   85.59    7.30
  -5   1   4   82.12    7.51
  -5  -1   4  107.60    7.86
  -5   1   4  102.80    7.67
   5   1  -4   96.58    7.09
   5   1  -3   15.13    3.26
  -5   1   3   18.69    3.77
  -5   1   3   13.43    2.95
  -5  -1   3   15.11    3.01
  -5   1   3   10.82    2.54
  -5  -1   3    9.99    2.52
  -5  -1   2  211.13   10.60
   5   1  -2  217.43   11.07
  -5  -1   2  154.57    8.24
  -5   1   2  150.18    8.54
  -5   1   2  214.60   11.95
  -5   1   2  220.80   11.42
  -5  -1   1    6.52    2.14
   5   1  -1    7.20    2.28
  -5   1   1    7.07    2.77
  -5   1   1    8.85    2.57
  -5  -1   1   13.17    2.63
  -5   1   1    4.67    1.58
  -5  -1   1    6.28    1.57
   5   1   0  116.32    8.87
  -5  -1   0  108.79    7.96
  -5   1   0  132.48    6.47
  -5  -1   0  135.89    5.92
  -5   1   0  111.76    8.77
  -5  -1   0  133.40    8.92
  -5   1   0  119.41    8.60
  -5   1  -1  451.95   17.26
   5   1   1  523.57   20.09
  -5   1  -1  528.67   11.33
  -5  -1  -1  480.34   16.71
  -5  -1  -1  501.78   17.51
  -5   1  -1  511.94   18.17
   5   1   2    4.35    2.32
  -5   1  -2    2.74    0.79
  -5  -1  -2    3.04    2.03
  -5   1  -2    4.34    1.51
  -5   1  -2    5.58    1.98
  -5  -1  -2    4.04    1.70
  -5   1  -3  290.39   14.20
   5   1   3  260.23   14.25
  -5  -1  -3  268.45   13.13
  -5  -1  -3  276.15   13.23
  -5   1  -3  271.48   14.15
   5   1   4   22.07    4.69
   5   1   4   23.86    1.90
  -5  -1  -4   19.69    4.11
  -5   1  -4   24.63    4.51
  -5  -1  -4   21.08    4.16
  -5   1  -4   20.47    3.75
  -5   1  -5   90.78    8.15
  -5  -1  -5   89.18    8.10
   5   1   5   87.92    4.59
   5  -1   5   81.40    4.90
  -5  -1  -5   92.79    8.54
  -5   1  -5   87.98    8.38
  -5  -1  -6  218.66   12.86
   5   1   6  214.31    8.07
   5  -1   6  216.08    8.94
  -5   1  -6  240.76   15.16
  -5  -1  -6  228.31    9.65
  -5   1  -6  233.51   12.64
  -5   1  -6  248.45   10.37
  -5  -1  -6  248.51   14.03
  -5   1  -7    8.22    1.89
   5   1   7    5.68    1.56
  -5  -1  -7    9.93    3.16
  -5   1  -7    8.60    3.12
  -5  -1  -7    7.99    2.14
  -5  -1  -7    4.51    3.02
  -5   1  -7    9.84    3.51
   5  -1   7    8.77    2.40
  -5   1  -8   13.49    2.54
  -5   1  -8   10.72    3.11
  -5  -1  -8   13.43    3.57
  -5  -1  -8   12.95    3.78
  -5   1  -8   20.02    5.21
  -5  -1  -8   17.89    3.10
  -5   1  -9  362.87   17.49
  -5  -1  -9  436.11   14.36
  -5  -1  -9  475.21   20.49
  -5   1  -9  344.70   13.31
  -5  -1  -9  453.38   20.87
  -5   1  -9  412.25   21.24
  -5  -1 -10   27.86    5.29
  -5  -1 -10   25.70    3.67
  -5   1 -10   22.54    3.69
  -5   1 -10   27.77    5.63
  -5  -1 -10   33.33    6.03
  -5   1 -10   25.41    5.08
  -5  -1 -11   -0.71    1.03
  -5  -1 -11    2.83    2.32
  -5   1 -11    1.96    2.12
  -5   1 -11   -0.63    2.64
  -5  -1 -11   -0.47    2.40
  -5   1 -11   -2.54    1.39
  -5  -1 -12   38.73    6.63
  -5   1 -12   35.30    4.86
  -5  -1 -12   38.33    4.85
  -5   1 -12   29.16    6.10
  -5  -1 -12   34.70    6.71
  -5   1 -13  347.82   22.15
  -5  -1 -13  377.57   21.89
  -5  -1 -13  390.51   20.38
  -5   1 -13  406.97   16.55
  -5  -1 -13  378.66   15.09
  -5   1 -14  213.03   18.05
  -5  -1 -14  237.25   16.34
  -5  -1 -14  207.44   16.93
  -5   1 -14  247.63   13.50
  -5  -1 -14  226.14   12.10
  -5   1 -15    1.34    1.90
  -5  -1 -15    2.42    1.82
  -5   1 -15    0.03    2.24
  -5  -1 -15   -0.57    1.98
  -5   1 -16   32.15    5.26
  -5  -1 -16   30.36    4.87
  -5  -1 -16   25.49    6.64
  -5   1 -16   22.43    6.89
  -5   1 -17   20.88    4.45
  -5  -1 -17    8.72    4.58
  -5  -1 -17   11.99    3.67
  -5   1 -17   14.86    6.19
  -5   1 -18    1.78    2.03
  -5   1 -18   -0.34    2.85
  -5  -1 -18    1.43    2.09
  -5  -1 -19    1.88    1.79
  -5   1 -19   -1.53    2.66
  -5   1 -19    1.52    4.07
  -5  -1 -19    3.74    3.80
  -5   1 -20   -2.05    2.56
  -5  -1 -20    1.37    1.93
  -5  -1 -20   -0.51    1.95
  -5  -1 -21    2.88    2.66
  -5   1 -21    7.45    3.46
  -5   1 -21    2.19    4.04
  -5  -1 -21    6.25    4.12
  -5  -1 -22   -0.74    2.85
  -5   1 -22    2.41    2.94
  -5   1 -22    9.11    5.99
  -5  -1 -22    3.79    3.53
  -5   1 -23    5.58    3.07
  -5  -1 -23    4.83    3.56
  -5   1 -24    2.25    2.08
  -5  -1 -24    0.47    2.56
  -5  -1 -25    5.83    3.35
  -5   1 -25    0.33    2.45
  -5   1 -26    5.97    3.32
  -5  -1 -26    9.45    3.60
  -5  -1 -27   -4.47    3.97
  -5   1 -27    2.06    2.28
  -5  -1 -28   -1.59    2.42
  -5   1 -28    1.17    1.69
  -5  -1 -29    0.06    2.39
  -5   1 -29    4.14    3.68
  -5  -1 -30    5.52    3.70
  -5   1 -30    1.46    2.42
   5  -2 -31    7.14    3.73
   5  -2 -30   -1.06    2.00
   5  -2 -29    1.79    1.68
   5  -2 -25    2.96    2.40
  -5  -2  24   -1.94    3.37
   5  -2 -24    6.40    4.65
  -5   2  24    6.41    5.21
   5   2 -24    0.28    2.55
  -5  -2  23    6.71    4.10
   5  -2 -23    7.59    5.56
  -5   2  23    4.75    2.22
   5   2 -23    2.49    2.89
   5   2 -22   10.42    4.97
  -5   2  22   13.25    6.44
   5  -2 -22   22.82    7.61
  -5  -2  22   13.20    6.02
   5   2 -21   -1.68    4.10
  -5  -2  21   -1.50    3.36
   5  -2 -21    2.69    3.73
  -5   2  21   -1.86    2.94
  -5   2  20   40.98    9.62
   5   2 -20   50.96   10.26
  -5  -2  20   41.44   10.30
   5  -2 -20   34.20    8.97
   5   2 -19   21.93    7.75
  -5  -2  19   18.94    7.71
  -5   2  19   13.46    5.95
   5  -2 -19   12.85    5.63
  -5   2  18    3.93    4.54
   5   2 -18    5.11    5.15
  -5  -2  18   -2.48    2.67
   5  -2 -18   -5.53    5.55
   5  -2 -17   -1.09    3.16
  -5  -2  17   -2.31    2.56
   5   2 -17   -1.06    2.46
  -5   2  17    4.25    3.96
  -5   2  17    0.07    1.56
   5   2 -16   16.85    6.92
   5  -2 -16   10.44    3.96
  -5   2  16    9.14    4.85
  -5  -2  16    7.65    3.49
  -5   2  16    9.89    3.78
   5  -2 -15    6.75    3.41
  -5   2  15    4.08    3.87
  -5  -2  15    0.14    3.23
  -5   2  15    2.14    2.30
   5   2 -15    7.07    3.70
  -5   2  14   10.52    4.60
  -5  -2  14   22.78    6.27
   5   2 -14   13.57    4.62
   5  -2 -14   16.74    4.72
  -5   2  14   12.20    3.75
   5   2 -13   17.75    5.43
  -5   2  13   34.32    7.49
   5  -2 -13   27.01    6.24
  -5  -2  13   31.65    7.25
   5   2 -13   15.41    3.62
  -5   2  13   25.80    4.76
   5   2 -12    0.64    2.39
  -5  -2  12    4.70    1.66
   5  -2 -12    4.67    2.90
  -5  -2  12    5.44    3.94
  -5   2  12    5.26    4.59
   5   2 -12    2.69    1.97
  -5   2  12    3.33    2.45
  -5   2  11   10.99    3.16
  -5  -2  11    3.72    1.61
   5   2 -11    9.08    2.96
  -5   2  11    9.68    3.99
  -5  -2  11    6.19    3.62
   5   2 -11    9.61    2.85
  -5   2  10    2.98    2.56
  -5  -2  10    5.85    1.56
   5   2 -10   10.54    4.02
  -5   2  10    5.77    3.24
  -5  -2  10    5.13    2.64
   5   2 -10    5.13    1.67
  -5   2   9   19.18    4.02
  -5   2   9   21.80    5.19
  -5  -2   9   20.60    3.75
   5   2  -9   23.66    5.00
  -5  -2   9   17.31    4.31
   5   2  -9   20.61    4.07
   5   2  -8    4.92    2.41
  -5   2   8    5.50    2.03
  -5  -2   8    2.97    1.39
  -5   2   8    1.27    2.43
   5   2  -8    6.54    2.86
  -5  -2   8    1.32    1.99
  -5  -2   7   81.79    6.89
  -5  -2   7   80.25    8.78
   5   2  -7   82.86    8.99
  -5   2   7   87.03    9.41
  -5   2   7   68.97    7.10
   5   2  -7   71.67    6.87
  -5  -2   6 1251.44   26.69
  -5  -2   6 1301.72   33.62
   5   2  -6 1286.24   29.32
  -5   2   6 1208.78   28.37
  -5  -2   5   35.46    4.51
  -5   2   5   48.92    6.89
  -5   2   5   35.65    4.82
   5   2  -5   35.24    5.27
  -5  -2   4  911.43   23.44
   5   2  -4  864.92   23.69
  -5   2   4  945.15   27.34
  -5   2   4  956.82   28.16
  -5  -2   3  736.18   20.70
  -5   2   3  787.84   24.81
  -5   2   3  705.00   21.19
   5   2  -3  742.49   22.03
  -5  -2   2   40.05    4.86
  -5   2   2   34.36    4.78
  -5   2   2   40.76    5.79
  -5   2   2   45.35    5.60
   5   2  -2   38.03    5.34
  -5   2   1  300.55   14.14
  -5  -2   1  291.29   13.12
   5   2  -1  307.95   15.14
  -5   2   1  305.45   15.36
  -5  -2   0  453.63   16.29
  -5   2   0  391.33   14.88
  -5  -2   0  381.84   14.82
  -5   2   0  523.29   18.61
  -5   2   0  503.82   19.32
   5   2   0  487.77   18.53
   5   2   1   91.93    8.19
  -5  -2  -1   93.53    7.54
  -5   2  -1   76.33    6.15
  -5  -2  -1   82.71    6.96
  -5   2  -1   95.63    8.45
  -5   2  -1  110.23    8.76
   5   2   2 1079.26   28.65
   5   2   2 1195.97   20.74
  -5   2  -2  892.34   22.07
  -5  -2  -2 1067.18   25.74
  -5  -2  -2 1063.67   24.80
  -5   2  -2 1129.21   29.54
  -5   2  -2 1285.85   30.05
   5   2   3   71.16    7.70
  -5   2  -3   71.88    5.76
   5   2   3   77.71    5.21
  -5  -2  -3   66.92    6.71
  -5  -2  -3   56.93    5.81
  -5   2  -3   66.49    7.49
   5   2   4  152.46    7.42
  -5  -2  -4  163.68   11.16
   5   2   4  147.84   11.52
  -5  -2  -4  154.87    9.87
  -5   2  -4  156.90   11.66
  -5   2  -4  177.08   11.81
   5   2   5  184.32    8.89
  -5  -2  -5  178.36   12.11
   5   2   5  187.63   13.82
  -5  -2  -5  193.10   11.48
  -5   2  -5  178.16   12.55
  -5   2  -5  196.88   12.29
  -5  -2  -6   23.96    3.24
  -5   2  -6   25.93    3.49
  -5   2  -6   19.19    4.57
   5   2   6   24.21    5.79
  -5  -2  -6   26.19    5.25
   5   2   6   22.45    3.31
  -5   2  -6   19.18    4.15
  -5  -2  -6   16.58    3.57
   5   2   7   34.11    7.03
  -5   2  -7   31.44    3.97
   5   2   7   27.22    3.71
  -5   2  -7   20.84    4.17
  -5  -2  -7   29.84    3.61
  -5  -2  -7   26.38    4.83
  -5  -2  -7   23.25    4.97
  -5   2  -7   18.33    4.44
  -5   2  -8  117.42    9.86
  -5   2  -8  118.10    7.93
   5   2   8  169.12   14.12
  -5  -2  -8  111.31    7.41
  -5  -2  -8  161.17   12.62
   5  -2   8  138.57    9.48
  -5  -2  -8  168.71   12.42
  -5   2  -8  160.01   13.43
  -5   2  -9  199.84   13.05
   5   2   9  181.21   15.71
  -5  -2  -9  159.24   12.15
  -5  -2  -9  175.96   13.81
  -5   2  -9  118.92    8.23
  -5  -2  -9  126.37    8.08
  -5   2  -9  163.62   13.65
  -5  -2 -10   13.88    3.00
   5   2  10   21.55    5.80
  -5  -2 -10   23.91    5.53
  -5   2 -10   14.10    2.81
  -5  -2 -10   13.27    3.71
  -5   2 -10   13.71    4.71
   5   2  11  194.67   16.63
  -5   2 -11  164.65   10.25
  -5  -2 -11  200.78   15.21
  -5  -2 -11  203.55   10.57
  -5   2 -11  169.04   14.82
  -5  -2 -11  181.30   13.60
   5   2  12  106.13   12.45
  -5  -2 -12   81.38   10.00
  -5   2 -12  112.35    8.96
  -5  -2 -12  103.19    7.81
  -5   2 -12  112.33   12.77
  -5  -2 -12   98.24   10.48
   5   2  13   94.32   12.20
  -5   2 -13  104.37   12.55
  -5  -2 -13   85.70   10.47
  -5  -2 -13  122.72    8.78
  -5   2 -13  133.47   10.08
  -5  -2 -13   89.41   10.54
  -5   2 -14   66.22   10.51
  -5  -2 -14   53.60    8.50
   5   2  14   65.10   10.92
  -5   2 -14   85.93    8.51
  -5  -2 -14   82.67   10.60
  -5  -2 -14   69.81    6.95
  -5   2 -15    3.36    2.76
   5   2  15    3.55    4.00
  -5  -2 -15    0.53    2.06
  -5   2 -15    3.88    2.19
  -5  -2 -15    3.37    2.27
  -5  -2 -15   -1.18    2.17
   5   2  16    5.05    2.52
  -5   2 -16    2.06    2.53
  -5  -2 -16    4.34    2.04
  -5  -2 -16    6.35    3.83
  -5   2 -16    2.48    2.38
   5   2  17    8.06    4.65
  -5  -2 -17    8.25    2.73
  -5   2 -17    1.52    2.29
  -5   2 -17    3.86    2.56
  -5  -2 -17    6.22    3.99
  -5   2 -18    4.17    2.51
  -5  -2 -18    4.13    1.96
  -5   2 -18    7.00    4.28
  -5   2 -19   37.05    6.20
   5   2  19   32.02    8.51
  -5  -2 -19   44.70    6.33
  -5   2 -19   34.00    8.65
  -5   2 -20   -5.85    4.35
  -5  -2 -20   -0.85    2.62
  -5   2 -20   -3.50    2.60
  -5   2 -21   12.87    4.05
  -5  -2 -21   14.97    4.98
  -5   2 -21    8.19    5.60
  -5   2 -22    2.16    1.59
  -5  -2 -22    3.76    2.76
  -5  -2 -23   11.15    4.49
  -5   2 -23    3.55    2.79
  -5   2 -24    3.34    2.65
  -5  -2 -24   -3.84    3.01
  -5   2 -25   -6.38    3.53
  -5  -2 -25    8.34    4.47
  -5   2 -26   -0.72    1.80
  -5  -2 -26    1.38    3.65
  -5  -2 -27   -1.72    2.75
  -5  -2 -28    2.56    2.07
  -5  -2 -29    3.98    3.17
  -5  -2 -30    8.49    4.66
   5  -3 -33    0.02    2.19
   5  -3 -32    0.09    2.31
   5  -3 -31    4.68    2.38
   5  -3 -30    6.31    4.07
   5  -3 -25    6.31    5.23
   5   3 -24    4.39    2.72
   5  -3 -24   11.44    6.60
  -5  -3  24    5.57    4.34
  -5   3  24    8.90    4.34
   5  -3 -23   -3.42    4.87
  -5  -3  23    4.87    4.66
   5   3 -23    1.45    2.85
  -5   3  23    1.51    4.22
  -5  -3  22    5.48    4.93
   5  -3 -22   11.88    6.12
  -5   3  22    5.06    4.23
   5   3 -22    0.29    2.51
  -5  -3  21   28.65    9.22
  -5   3  21   18.79    7.32
   5  -3 -21   36.95    9.25
   5   3 -21   34.30    8.67
  -5   3  20   12.87    6.79
   5   3 -20   12.70    5.75
   5  -3 -20   16.24    6.55
  -5  -3  20    9.62    6.35
   5   3 -19   -4.20    4.52
  -5   3  19    6.43    4.71
  -5  -3  19    1.85    4.00
   5  -3 -19    8.35    4.96
   5   3 -18   38.07    8.64
  -5   3  18   61.12   11.48
  -5  -3  18   31.23    8.16
  -5   3  18   40.42    7.19
   5  -3 -18   32.69    7.59
  -5   3  17   10.34    4.95
   5  -3 -17    1.73    3.15
   5   3 -17    5.30    2.51
  -5  -3  17    0.49    2.69
  -5   3  17    1.78    2.49
   5   3 -16   21.19    6.14
  -5   3  16   15.69    5.86
   5  -3 -16   11.30    3.56
  -5  -3  16   17.92    6.85
  -5   3  16   15.08    3.93
  -5   3  15    0.54    2.18
   5   3 -15    4.52    3.91
  -5  -3  15    0.50    2.79
   5  -3 -15   -1.10    2.26
  -5   3  15    1.76    2.00
   5  -3 -14    2.03    2.98
  -5   3  14    2.09    3.58
   5   3 -14    4.36    4.58
  -5  -3  14    0.22    3.16
  -5   3  14    4.18    2.76
   5   3 -14    4.34    2.52
   5   3 -13   -0.21    2.24
   5   3 -13    2.25    2.58
  -5   3  13    0.67    2.80
  -5  -3  13    1.01    2.54
   5  -3 -13    7.42    3.49
  -5   3  13    0.72    1.64
   5  -3 -12    6.32    3.05
  -5   3  12    1.04    2.86
   5   3 -12    7.85    5.10
  -5  -3  12    1.69    3.17
  -5   3  12    2.56    2.44
   5   3 -12    0.50    1.54
  -5   3  11    2.68    1.87
  -5   3  11   -0.89    2.08
  -5  -3  11    2.53    2.85
   5   3 -11   -2.44    3.56
   5   3 -11    2.55    1.68
  -5   3  10  174.55   15.76
  -5  -3  10  164.65   14.11
  -5   3  10  148.94   11.56
   5   3 -10  165.75   12.15
   5   3 -10  179.53   14.86
  -5  -3  10  118.48    8.28
  -5  -3   9  143.49    9.19
  -5   3   9  152.64   14.17
  -5   3   9  134.67   11.09
   5   3  -9  150.57   11.43
   5   3  -9  181.05   14.39
  -5   3   8    7.20    3.23
   5   3  -8    5.35    2.17
  -5   3   8    4.21    2.46
  -5  -3   8    3.22    1.18
   5   3  -8    7.36    2.92
  -5  -3   7   70.49    6.30
   5   3  -7   94.37    9.89
  -5   3   7   77.34    9.10
  -5   3   7   79.46    8.25
   5   3  -7   82.85    8.36
  -5  -3   6  371.28   15.31
   5   3  -6  430.25   19.37
  -5   3   6  391.24   19.50
   5   3  -6  406.50   18.96
  -5   3   6  420.35   13.50
  -5   3   6  392.03   17.97
  -5  -3   5  257.92   12.74
  -5   3   5  276.23   16.52
   5   3  -5  276.78   15.13
  -5   3   5  283.17   12.05
  -5   3   5  251.18   13.65
  -5  -3   4  398.90   15.76
  -5   3   4  448.71   20.62
  -5   3   4  387.27   16.77
  -5   3   4  481.16   22.46
   5   3  -4  452.05   19.53
  -5   3   4  329.78   14.47
   5   3  -3  362.75   17.06
  -5  -3   3  360.22   14.91
  -5   3   3  385.99   18.44
  -5   3   3  321.30   15.38
  -5   3   3  389.88   18.86
  -5   3   3  364.21   16.32
  -5  -3   2  190.89   10.93
  -5   3   2  207.68   13.79
  -5   3   2  168.32   11.75
  -5   3   2  206.03   13.72
  -5   3   2  185.61   11.74
   5   3  -2  196.91   12.78
  -5   3   1   52.50    6.20
  -5  -3   1   49.03    5.76
  -5   3   1   47.20    6.55
  -5   3   1   64.65    7.71
  -5   3   1   52.82    7.12
   5   3  -1   46.50    6.43
   5   3   0  827.02   22.60
  -5   3   0  639.62   22.19
  -5  -3   0  796.32   23.33
  -5   3   0  843.37   25.26
   5   3   0  756.71   25.12
  -5   3   0  967.73   29.78
  -5   3   0  769.29   25.99
   5   3   1  163.71    9.76
  -5   3  -1  118.22    9.53
  -5  -3  -1  166.83   11.07
  -5   3  -1  198.18   13.88
  -5  -3  -1  200.67   10.61
  -5   3  -1  174.08   11.61
  -5   3  -1  145.90   11.23
   5   3   1  169.64   12.46
  -5  -3  -2   11.65    2.62
  -5  -3  -2   18.09    3.90
   5   3   2   12.60    4.16
   5   3   2   13.38    3.11
  -5   3  -2   11.28    2.94
  -5   3  -2   15.49    3.78
  -5   3  -2   20.40    4.22
  -5   3  -2   23.18    4.57
  -5  -3  -3   18.84    3.99
   5   3   3   16.41    4.12
  -5   3  -3   20.93    4.26
   5   3   3   18.11    3.23
  -5   3  -3   16.35    3.67
  -5  -3  -3   20.28    3.46
  -5   3  -3   18.97    4.46
  -5   3  -3   25.35    5.07
   5   3   4  172.49    9.87
  -5  -3  -4  159.49   11.32
   5   3   4  164.94   12.44
  -5  -3  -4  179.77    9.77
  -5   3  -4  194.15   14.01
  -5   3  -4  196.78   12.45
  -5   3  -4  185.74   13.61
   5   3   5   91.88    9.88
   5   3   5   61.04    5.98
  -5  -3  -5   95.67    9.13
  -5   3  -5  114.62    7.21
  -5   3  -5  104.26   10.85
  -5  -3  -5   69.96    6.52
  -5   3  -5   79.38    7.94
  -5   3  -5  108.59   10.31
   5   3   6  153.10   12.94
  -5  -3  -6  121.08    9.01
  -5  -3  -6  211.62    9.50
   5   3   6  138.88    9.85
  -5  -3  -6  180.25   12.57
  -5   3  -6  195.48    9.58
  -5   3  -6  210.62   16.06
  -5   3  -6  149.30   10.92
  -5   3  -6  170.06   13.71
  -5   3  -7   17.26    3.17
   5   3   7   28.90    5.93
   5   3   7   16.58    3.54
  -5  -3  -7   20.92    3.20
  -5   3  -7   38.05    7.08
  -5   3  -7   24.16    5.84
  -5  -3  -7   28.80    5.20
  -5   3  -7   26.84    4.76
  -5  -3  -7   21.56    4.06
   5   3   8   31.06    6.46
  -5  -3  -8   24.91    4.47
  -5   3  -8   24.25    4.40
  -5   3  -8   17.53    3.26
  -5  -3  -8   27.78    5.44
  -5  -3  -8   20.40    3.25
  -5   3  -8   33.77    7.16
  -5   3  -8   26.06    6.61
   5   3   9   -2.17    2.54
  -5   3  -9    0.62    1.17
  -5  -3  -9    1.24    1.40
  -5  -3  -9    0.05    2.48
  -5  -3  -9   -0.96    1.20
  -5   3  -9    0.83    1.97
  -5   3  -9   -1.41    3.39
  -5  -3 -10   -3.75    2.07
   5   3  10    3.68    2.78
  -5   3 -10   -0.29    1.45
  -5  -3 -10   -0.74    2.88
  -5  -3 -10   -1.63    1.69
  -5   3 -10    5.00    3.44
  -5  -3 -11    3.51    2.85
   5   3  11   10.08    4.30
  -5   3 -11    5.56    2.44
  -5  -3 -11    3.27    1.49
  -5   3 -11   -0.07    2.45
   5   3  12  227.32   18.78
  -5  -3 -12  219.83   16.67
  -5   3 -12  182.84   11.66
  -5  -3 -12  213.65   11.36
  -5   3 -12  201.03   17.21
   5   3  13   60.69   10.69
  -5   3 -13   44.42    6.11
  -5  -3 -13   48.64    8.06
  -5  -3 -13   59.45    6.46
  -5   3 -13   42.67    8.68
  -5   3 -14  262.72   14.67
   5   3  14  291.73   22.79
  -5  -3 -14  288.52   13.91
  -5   3 -14  277.26   21.69
  -5   3 -15    1.54    1.65
   5   3  15    6.69    4.26
  -5  -3 -15    4.11    3.55
  -5  -3 -15    6.82    3.08
  -5   3 -15   15.37    6.42
  -5   3 -16   11.86    3.39
  -5  -3 -16   18.60    5.79
   5   3  16   18.12    6.25
  -5   3 -16   14.13    5.64
  -5  -3 -16   13.87    3.24
   5   3  17   23.75    7.47
  -5   3 -17   21.85    4.70
  -5   3 -17   14.24    5.65
  -5  -3 -17   34.43    5.54
   5   3  18   25.60    7.76
  -5   3 -18   37.97    6.40
  -5  -3 -18   47.07    6.53
  -5   3 -18   20.38    6.79
  -5   3 -19    1.96    2.38
  -5   3 -19    1.72    1.92
  -5   3 -20   10.33    3.68
  -5  -3 -20    7.65    2.68
  -5   3 -20    7.87    5.03
  -5   3 -21   17.18    4.87
  -5  -3 -21   12.57    3.98
  -5   3 -22   -2.32    3.03
  -5  -3 -22   -2.53    2.73
  -5  -3 -23   -2.89    2.85
  -5  -3 -24    5.63    3.21
  -5  -3 -25   -1.07    3.01
  -5  -3 -26   -0.34    2.30
  -5  -3 -27    0.44    3.50
  -5  -3 -28    5.32    3.70
  -5  -3 -29   -0.61    3.41
   5  -4 -32   -1.40    2.50
   5  -4 -31   -2.10    2.79
   5  -4 -30    0.99    2.41
  -5   4  23   -0.52    3.95
   5  -4 -23    2.74    3.62
  -5  -4  23    1.96    3.62
   5   4 -23    0.84    3.95
  -5   4  22   -0.57    3.64
   5  -4 -22    9.72    5.75
   5   4 -22   -0.42    2.99
  -5  -4  22    3.15    4.64
  -5   4  21   -0.85    2.69
   5  -4 -21    9.65    5.43
   5   4 -21    4.48    3.34
  -5  -4  21   -2.34    4.74
  -5   4  20    0.55    4.70
   5  -4 -20    4.28    3.57
  -5  -4  20   -0.21    2.74
   5   4 -20    2.28    2.89
  -5   4  19   -2.28    2.97
  -5  -4  19    5.29    4.57
   5  -4 -19    2.73    2.60
   5   4 -19   -5.36    2.93
   5  -4 -18    6.19    3.56
  -5   4  18   -3.36    4.87
   5   4 -18    0.27    2.72
  -5  -4  18    3.77    4.66
   5   4 -17   -2.43    2.45
   5  -4 -17    5.62    2.53
  -5   4  17    1.45    3.70
  -5  -4  17    3.51    3.01
  -5   4  17    2.43    2.01
   5   4 -16   23.30    6.53
   5  -4 -16   28.89    7.06
  -5  -4  16   18.05    5.67
  -5   4  16   29.12    6.68
  -5   4  16   19.10    6.70
  -5   4  15    1.11    3.17
   5   4 -15    6.52    3.52
  -5  -4  15   -0.78    3.00
   5  -4 -15    0.71    2.32
  -5   4  15    0.99    1.78
   5   4 -15    6.89    3.05
   5   4 -14   49.09    9.86
   5  -4 -14   40.01    7.18
  -5   4  14   52.61    9.55
  -5  -4  14   48.42    9.66
  -5   4  14   51.50    8.39
   5   4 -14   43.69    7.54
   5   4 -13  268.13   19.54
   5  -4 -13  256.01   18.22
  -5   4  13  234.92   19.64
   5   4 -13  233.16   16.75
  -5  -4  13  227.67   19.24
  -5   4  13  248.77   17.49
   5   4 -12   -0.17    3.38
  -5   4  12   -0.78    2.68
   5  -4 -12   -2.27    1.87
  -5  -4  12    2.02    2.46
  -5   4  12   -2.04    2.43
   5   4 -12    0.59    1.62
   5   4 -11   32.90    6.90
  -5   4  11   35.32    7.31
   5   4 -11   38.74    6.71
  -5   4  11   38.28    6.93
  -5   4  10   49.74    8.33
   5   4 -10   45.90    7.86
  -5   4  10   71.15    9.20
   5   4 -10   64.43    8.44
   5   4  -9    1.96    2.56
   5   4  -9    3.70    3.01
  -5  -4   9    1.64    0.93
  -5   4   9    1.73    2.02
  -5   4   9   -0.67    2.48
   5   4  -8   11.94    3.60
  -5   4   8   17.35    5.93
  -5  -4   8   14.24    3.12
   5   4  -8    9.05    2.75
  -5   4   8   21.48    4.96
   5   4  -7    4.12    1.76
  -5   4   7   10.42    4.19
  -5  -4   7    6.85    1.73
   5   4  -7    5.76    2.63
  -5   4   7    8.75    3.55
  -5  -4   6  378.18   15.63
  -5   4   6  398.45   21.53
  -5   4   6  378.41   17.98
   5   4  -6  396.05   19.82
   5   4  -6  332.65   17.47
   5   4  -5  331.45   16.95
  -5  -4   5  366.09   15.53
  -5   4   5  414.24   21.33
  -5   4   5  473.48   18.46
  -5   4   5  381.43   18.08
   5   4  -5  423.55   21.21
   5   4  -4  130.28    9.99
  -5  -4   4  177.44   10.88
  -5   4   4  171.66   13.53
  -5   4   4  174.73   12.49
  -5   4   4  135.26   10.40
  -5   4   4  193.24   15.03
   5   4  -4  186.28   13.88
   5   4  -3  159.65   10.66
  -5   4   3  157.03   13.51
  -5  -4   3  134.96    9.73
  -5   4   3  119.52   10.12
  -5   4   3  141.83   12.30
  -5   4   3  147.28   11.74
   5   4  -3  154.94   12.70
  -5   4   2    2.33    2.18
   5   4  -2    1.27    2.72
  -5   4   2    1.41    2.60
  -5   4   2    4.54    2.18
   5   4  -2    4.83    2.22
  -5  -4   2    2.00    2.33
  -5   4   2    1.07    1.36
   5   4  -1  320.55   16.46
  -5   4   1  356.26   19.09
  -5  -4   1  326.00   16.12
  -5   4   1  317.11   16.71
  -5   4   1  357.33   18.32
  -5   4   1  330.00   18.63
   5   4  -1  303.65   16.83
  -5  -4   0   32.20    4.95
   5   4   0   27.67    5.41
   5   4   0   34.04    5.32
  -5   4   0   39.16    6.20
  -5   4   0   38.70    6.34
  -5   4   0   35.20    5.81
  -5   4   0   37.36    6.58
   5   4   1   61.23    7.15
  -5   4  -1   47.22    6.77
  -5  -4  -1   65.11    7.54
   5   4   1   52.36    7.17
  -5   4  -1   69.78    8.48
  -5   4  -1   57.84    7.18
  -5   4  -1   57.83    7.68
  -5   4  -2    5.59    2.33
   5   4   2    4.89    2.88
   5   4   2    4.25    2.37
  -5   4  -2    1.14    1.25
  -5   4  -2    2.20    2.30
  -5   4  -2    0.21    1.99
  -5  -4  -2    4.27    2.22
   5   4   3   12.89    4.07
  -5   4  -3   10.51    3.52
   5   4   3   15.48    3.86
  -5   4  -3   12.77    4.01
  -5   4  -3   12.11    3.25
  -5   4  -3   17.65    3.20
  -5  -4  -3   11.21    3.33
  -5   4  -3   12.24    3.50
  -5   4  -4  187.94   13.53
   5   4   4  232.98   13.16
  -5  -4  -4  241.12   14.82
  -5   4  -4  240.91   15.65
  -5   4  -4  296.60   12.17
  -5   4  -4  191.17   12.68
  -5   4  -4  241.54   16.48
   5   4   4  255.31   17.12
  -5   4  -5    4.01    2.27
   5   4   5    4.97    3.73
   5   4   5    1.94    1.57
  -5   4  -5    3.06    2.23
  -5   4  -5    3.73    1.74
  -5  -4  -5    8.21    3.58
  -5   4  -5    5.43    3.04
  -5   4  -6    4.45    1.86
   5   4   6    5.74    3.89
  -5   4  -6    7.77    2.99
   5   4   6    4.12    2.04
  -5  -4  -6    4.83    1.75
  -5   4  -6    4.98    2.82
  -5  -4  -6    9.39    3.52
  -5   4  -6    7.91    2.20
  -5   4  -7   24.83    5.80
   5   4   7   32.17    7.03
  -5   4  -7   20.03    3.45
   5   4   7   20.51    4.53
  -5  -4  -7   24.32    3.64
  -5  -4  -7   33.78    6.22
  -5   4  -7   28.96    6.77
  -5  -4  -8   16.01    2.84
   5   4   8   18.31    3.81
  -5   4  -8   15.19    3.17
  -5  -4  -8   23.42    5.63
  -5   4  -8   17.93    5.02
  -5   4  -8   20.98    5.81
   5   4   9   29.76    6.52
  -5  -4  -9   31.68    6.42
  -5   4  -9   21.15    3.65
  -5   4  -9   24.64    6.25
  -5  -4  -9   22.18    3.51
  -5   4  -9   20.76    6.24
  -5  -4 -10   54.14    5.57
   5   4  10   38.76    7.24
  -5  -4 -10   58.48    9.11
  -5   4 -10   40.26    5.24
  -5   4 -10   49.62    8.84
  -5   4 -10   55.68   10.04
   5   4  11   20.85    4.97
  -5   4 -11   26.67    4.39
  -5  -4 -11   45.15    8.92
  -5  -4 -11   40.08    4.93
  -5   4 -11   34.02    7.20
  -5   4 -11   54.81   10.30
   5   4  12    3.30    3.00
  -5   4 -12    2.55    1.95
  -5  -4 -12    1.99    3.36
  -5  -4 -12    2.35    1.71
  -5   4 -12    2.31    3.05
  -5   4 -12    3.39    3.48
   5   4  13    2.36    2.65
  -5   4 -13    0.98    1.54
  -5  -4 -13    1.01    3.09
  -5   4 -13    5.03    4.70
  -5  -4 -13    0.34    1.42
  -5   4 -13    3.17    2.72
  -5  -4 -14   11.14    2.92
  -5   4 -14   12.30    3.64
   5   4  14    7.40    2.84
  -5  -4 -14    1.91    1.90
  -5   4 -14    6.80    4.27
   5   4  15   15.37    5.89
  -5   4 -15   32.50    5.51
  -5  -4 -15   22.43    6.14
  -5  -4 -15   32.29    5.25
  -5   4 -15   33.84    8.67
  -5   4 -16   62.04    7.80
  -5  -4 -16   59.81    7.21
   5   4  16   27.61    7.20
  -5  -4 -16   34.57    7.80
  -5   4 -16   40.52    9.87
  -5   4 -17    4.06    2.87
  -5  -4 -17   -1.86    2.47
   5   4  17   -8.02    4.88
  -5  -4 -17   -4.06    3.18
  -5   4 -17    3.81    4.22
  -5   4 -18    0.34    1.85
  -5  -4 -18    6.89    3.23
  -5   4 -18    8.28    5.30
  -5   4 -19   30.00    8.95
  -5  -4 -19   30.50    5.82
  -5  -4 -20   -2.75    2.90
  -5   4 -20    4.36    5.04
  -5  -4 -21    0.34    2.39
  -5  -4 -22    5.47    3.77
  -5  -4 -23   11.21    4.50
  -5  -4 -24   -0.55    2.90
  -5  -4 -25    0.52    2.57
  -5  -4 -26    6.80    3.61
  -5  -4 -27   -1.79    3.12
  -5  -4 -28    6.68    3.83
  -5  -4 -29   -6.25    3.00
   5  -5 -32    7.08    4.35
   5  -5 -31    2.75    3.42
   5   5 -23    8.75    6.74
  -5   5  22    7.37    4.60
   5   5 -22   18.96    7.05
  -5  -5  22    9.64    5.58
  -5   5  21   -2.70    3.33
  -5  -5  21    1.10    3.29
   5   5 -21    1.31    2.50
  -5   5  20    9.19    5.10
  -5  -5  20   16.89    7.23
   5   5 -20   11.12    6.18
  -5   5  19    5.26    3.68
  -5  -5  19    6.18    3.69
   5   5 -19    0.36    2.49
   5  -5 -18    0.93    3.06
  -5   5  18    2.07    4.11
  -5  -5  18    0.83    3.38
   5   5 -18    0.90    2.24
   5  -5 -17   34.14    7.58
  -5   5  17   17.28    6.44
  -5  -5  17   28.72    8.84
   5   5 -17   11.15    5.34
   5  -5 -16   71.20   10.62
  -5   5  16   68.54   11.62
   5   5 -16   50.92    9.17
  -5  -5  16   79.43   12.99
  -5   5  16   78.95   10.97
   5   5 -16   75.68   11.04
   5  -5 -15   23.03    5.81
  -5   5  15   22.79    7.09
  -5  -5  15   12.01    5.23
  -5   5  15   25.30    6.59
   5   5 -15   25.58    6.46
   5   5 -15   11.82    4.40
   5   5 -14    1.29    2.71
   5  -5 -14    3.37    1.90
  -5   5  14    1.45    2.36
  -5  -5  14   -4.59    4.92
  -5   5  14   -1.66    1.82
   5   5 -14   -5.53    3.33
   5   5 -13   36.30    7.47
   5  -5 -13   46.19    8.11
  -5   5  13   53.19    9.76
  -5   5  13   58.96    9.20
   5   5 -13   58.71    9.45
   5   5 -12    1.70    3.17
  -5   5  12   -2.12    2.35
  -5   5  12   -2.59    2.17
   5   5 -12   -2.58    2.31
   5   5 -11   11.34    5.14
   5   5 -11   12.72    4.59
  -5   5  11    3.59    2.36
  -5   5  11   10.60    4.30
  -5   5  10   64.99   10.51
   5   5 -10   62.91    9.38
  -5   5  10   63.28    9.37
   5   5 -10   64.39    9.19
  -5   5   9   56.73    9.24
   5   5  -9   57.52    8.38
  -5   5   9   66.74    8.99
   5   5  -9   51.73    8.29
   5   5  -8   18.69    4.83
  -5   5   8   16.46    5.10
  -5  -5   8   21.41    3.97
   5   5  -8   29.04    6.32
  -5   5   8   24.16    5.99
  -5  -5   7   49.62    5.98
  -5   5   7   52.84    8.83
   5   5  -7   61.12    8.11
  -5   5   7   60.98    8.51
   5   5  -7   49.87    7.63
   5   5  -6   34.49    6.74
  -5  -5   6   26.42    4.40
  -5   5   6   29.80    6.51
  -5   5   6   25.96    5.39
  -5  -5   5  134.11    9.92
  -5   5   5  133.47   13.53
  -5   5   5  160.98   11.93
  -5   5   5  144.77   12.37
   5   5  -5  149.17   13.20
   5   5  -4   36.95    7.37
  -5   5   4   49.57    8.48
  -5  -5   4   38.82    5.84
  -5   5   4   29.80    5.47
  -5   5   4   51.61    8.43
  -5   5   4   26.76    5.62
  -5   5   3   -0.45    1.69
  -5   5   3    0.73    2.08
   5   5  -3    2.98    2.15
  -5   5   3    2.26    2.13
  -5   5   3    0.91    1.38
  -5  -5   3    1.63    1.69
  -5  -5   2   26.37    5.35
   5   5  -2   29.60    6.37
  -5   5   2   26.11    5.84
  -5   5   2   25.01    5.05
  -5   5   2   24.31    6.02
  -5   5   2   25.82    5.07
  -5   5   1   35.87    6.70
   5   5  -1   31.53    5.74
  -5   5   1   40.98    7.05
  -5  -5   1   32.76    5.52
  -5   5   1   41.55    6.50
  -5   5   1   27.07    5.44
   5   5  -1   45.72    7.86
  -5   5   0    7.15    3.18
   5   5   0    1.83    2.61
  -5   5   0    9.97    3.37
   5   5   0    7.97    3.79
  -5   5   0   11.33    4.50
  -5  -5   0    6.46    2.83
  -5   5   0   10.14    3.85
   5   5   1  235.33   15.68
  -5   5  -1  223.96   15.90
  -5  -5  -1  251.90   15.61
  -5   5  -1  247.66   15.68
  -5   5  -1  250.71   17.46
  -5   5  -1  223.85   15.70
   5   5   1  239.20   16.46
   5   5   2  159.30   13.08
  -5   5  -2  110.76   11.54
  -5  -5  -2  147.80   12.72
   5   5   2  128.81   12.45
  -5   5  -2  140.80   13.17
  -5   5  -2  105.50   10.39
  -5   5  -2  133.12   12.24
  -5   5  -3   76.98    9.80
   5   5   3   86.84    9.27
  -5  -5  -3   85.67    9.61
  -5   5  -3   76.69    8.90
  -5   5  -3  103.27   11.56
  -5   5  -3   85.52   10.34
   5   5   3   88.65   10.83
  -5   5  -4  166.03   14.31
   5   5   4  200.45   13.73
  -5  -5  -4  218.50   15.31
  -5   5  -4  207.28   16.14
  -5   5  -4  219.91   16.94
  -5   5  -4  161.00   12.84
   5   5   4  199.79   16.27
  -5   5  -5   30.26    5.47
   5   5   5   21.20    5.63
  -5   5  -5   19.49    3.54
  -5   5  -5   15.01    5.05
  -5   5  -5    7.38    3.19
   5   5   5   13.94    3.74
  -5  -5  -5   14.65    4.41
  -5  -5  -5   18.21    2.90
  -5   5  -5   14.58    4.16
   5   5   6   16.08    5.25
   5   5   6   15.15    3.90
  -5   5  -6    9.89    3.66
  -5  -5  -6   17.82    4.71
  -5  -5  -6   18.89    3.21
  -5   5  -6   14.94    4.70
  -5   5  -6   24.45    3.84
   5   5   7   24.80    6.60
  -5  -5  -7   22.92    5.45
   5   5   7   21.68    4.84
  -5  -5  -7   27.33    3.82
  -5   5  -7   27.36    4.50
  -5   5  -7   18.89    5.00
  -5   5  -7   16.54    4.38
  -5  -5  -8   58.93    5.63
  -5  -5  -8   74.62    9.81
  -5   5  -8   71.20    6.74
  -5   5  -8   63.04    9.66
  -5   5  -8   70.60   10.56
   5   5   8   61.86   10.20
  -5  -5  -9   81.47   10.76
  -5  -5  -9   80.63    6.89
  -5   5  -9   95.34    8.00
  -5   5  -9   78.26   11.60
  -5   5  -9   89.21   12.28
   5   5   9   80.37   12.06
  -5   5 -10   94.10    8.30
   5   5  10   79.71   11.99
  -5  -5 -10   86.91   11.55
  -5  -5 -10   74.68    6.93
  -5   5 -10   87.67   12.90
  -5   5 -10   77.76   11.51
   5   5  11    1.72    3.90
  -5   5 -11    1.41    2.03
  -5  -5 -11    0.10    2.02
  -5   5 -11    1.00    3.12
  -5  -5 -11   -1.74    1.95
  -5   5 -11   -2.33    4.04
  -5   5 -12    8.95    3.04
   5   5  12    5.09    3.54
  -5  -5 -12   -0.76    3.62
  -5  -5 -12    3.18    2.04
  -5   5 -12    7.97    3.51
  -5   5 -12    5.28    3.87
   5   5  13   18.78    6.61
  -5  -5 -13   14.99    5.07
  -5  -5 -13   32.52    4.94
  -5   5 -13   12.60    5.91
  -5   5 -13   21.42    7.78
  -5  -5 -14    4.93    4.26
   5   5  14    3.93    4.36
  -5  -5 -14   -0.15    2.08
  -5   5 -14    2.14    3.86
  -5   5 -14    2.88    4.26
   5   5  15    3.07    3.90
  -5  -5 -15    0.18    2.19
  -5  -5 -15    0.41    1.52
  -5   5 -15   -2.18    2.66
  -5   5 -15    4.26    4.07
  -5  -5 -16   -2.53    3.15
   5   5  16    7.72    5.47
  -5  -5 -16    3.72    2.24
  -5   5 -16   -5.35    4.52
  -5  -5 -17   -5.16    4.17
  -5  -5 -17   -0.53    2.18
  -5   5 -17   -4.22    4.95
  -5  -5 -18   -0.56    3.34
  -5  -5 -18    3.24    1.98
  -5   5 -18    8.05    5.31
  -5  -5 -19    3.43    2.50
  -5   5 -19    5.12    6.02
  -5  -5 -20   30.49    6.16
  -5  -5 -21   11.69    3.97
  -5  -5 -22   23.21    5.62
  -5  -5 -23   -1.23    2.53
  -5  -5 -24    6.04    3.45
  -5  -5 -25   12.66    5.13
  -5  -5 -26    3.65    3.15
  -5  -5 -27    6.28    4.03
  -5  -5 -28    0.38    3.23
   5  -6 -31    0.99    2.45
   5   6 -22   -1.93    3.95
   5   6 -21   -2.08    2.82
  -5   6  21    1.29    4.70
  -5  -6  21    6.13    4.52
  -5   6  20   17.32    6.15
   5   6 -20    2.59    2.62
  -5  -6  20   17.47    7.85
  -5   6  19    1.35    3.56
   5   6 -19    3.24    3.43
  -5  -6  19    1.20    3.82
  -5   6  18    7.67    5.24
   5   6 -18    0.63    4.09
  -5  -6  18    3.17    4.14
   5   6 -17   34.53    8.31
  -5   6  17   31.36    9.20
   5   6 -17   16.32    6.56
  -5  -6  17   19.61    7.35
  -5   6  16   36.89    8.79
   5   6 -16   22.20    7.43
  -5  -6  16   27.79    8.34
   5   6 -16   34.95    8.19
  -5   6  15   50.57   11.06
   5   6 -15   35.34    8.58
   5   6 -15   31.64    8.13
  -5   6  14   44.54    9.54
   5   6 -14   46.18    9.01
  -5   6  14   44.41    8.73
   5   6 -14   50.72    9.70
  -5   6  13    6.08    4.63
  -5   6  13   10.73    4.71
   5   6 -13    2.36    2.61
  -5   6  12    0.41    2.25
  -5   6  12   -0.30    1.80
   5   6 -12    3.06    2.83
  -5   6  11   31.63    7.61
  -5   6  11   31.30    6.85
   5   6 -11   32.53    7.67
  -5   6  10    2.92    3.63
  -5   6  10    6.23    3.37
   5   6 -10    5.97    3.46
  -5   6   9   21.24    6.34
  -5   6   9   20.21    6.32
   5   6  -9   15.53    5.44
  -5   6   8  105.78   12.96
  -5   6   8  124.38   12.84
   5   6  -8  115.41   13.43
  -5   6   7  142.71   15.61
  -5   6   7  128.55   13.28
   5   6  -7  144.71   14.49
  -5   6   6  101.73   13.10
  -5  -6   6   96.77    8.95
  -5   6   6  119.15   12.72
   5   6  -6   99.03   11.77
   5   6  -5   -2.73    3.00
  -5   6   5   -1.60    2.94
  -5   6   5   -1.98    2.48
  -5  -6   5    1.25    2.34
  -5   6   4   66.84   10.48
  -5  -6   4   73.22    8.43
  -5   6   4   78.32   10.98
  -5   6   4   62.51    8.52
  -5   6   4   61.66    9.23
   5   6  -4   50.71    8.53
  -5   6   3   19.46    5.23
   5   6  -3   22.79    6.40
  -5   6   3   20.59    6.00
  -5  -6   3   25.11    5.00
  -5   6   3   27.19    5.80
  -5   6   3   24.15    6.00
   5   6  -2    2.77    3.15
  -5   6   2   -0.71    1.57
   5   6  -2    0.74    1.57
  -5   6   2   -0.27    2.57
  -5   6   2   -1.78    1.42
  -5  -6   2    2.37    2.67
  -5   6   2   -0.47    1.96
   5   6  -1    2.96    2.50
  -5   6   1    1.27    2.25
   5   6  -1    5.01    3.69
  -5   6   1    6.99    3.49
  -5  -6   1    0.72    1.72
  -5   6   1    4.46    2.92
  -5   6   1    3.46    3.24
   5   6   0    9.52    4.68
  -5   6   0    6.21    3.02
   5   6   0   10.36    4.26
  -5   6   0   10.74    4.66
  -5  -6   0   16.21    5.18
  -5   6   0   10.64    4.38
  -5   6   0   16.85    4.68
   5   6   1    3.11    4.07
  -5   6  -1   -0.65    2.29
   5   6   1    0.70    1.51
  -5   6  -1   -0.77    1.79
  -5  -6  -1    4.48    3.49
  -5   6  -1    1.81    2.90
  -5   6  -1    3.05    2.85
   5   6   2   74.01   10.18
  -5   6  -2   49.66    8.63
  -5  -6  -2   58.04    8.44
  -5   6  -2   69.23    9.86
  -5   6  -2   71.47    8.90
  -5   6  -2   50.77    8.07
   5   6   2   70.72   10.18
   5   6   3   41.13    8.32
   5   6   3   37.65    7.10
  -5   6  -3   33.84    7.51
  -5  -6  -3   44.97    7.69
  -5   6  -3   40.69    7.32
  -5   6  -3   36.20    6.57
  -5   6  -3   42.85    8.45
   5   6   4  295.89   20.65
  -5   6  -4  322.69   21.56
   5   6   4  298.55   18.77
  -5  -6  -4  316.32   19.78
  -5   6  -4  354.62   23.16
  -5   6  -4  344.68   18.98
  -5   6  -4  343.73   21.68
   5   6   5   39.49    8.12
   5   6   5   34.81    6.66
  -5   6  -5   26.25    5.73
  -5   6  -5   18.58    5.44
  -5   6  -5   29.80    6.82
  -5  -6  -5   26.77    6.50
   5   6   6   47.38    8.60
  -5  -6  -6   39.55    7.49
   5   6   6   27.85    5.90
  -5   6  -6   28.97    6.62
  -5   6  -6   31.35    7.16
   5   6   7   -0.55    2.23
  -5   6  -7   -4.52    4.39
   5   6   7    2.51    2.46
  -5   6  -7   -2.06    3.38
  -5  -6  -7    5.76    3.35
  -5  -6  -7    0.87    1.46
  -5   6  -8   -1.69    3.58
   5   6   8    2.98    4.57
  -5  -6  -8    4.28    3.79
  -5  -6  -8    1.61    1.28
  -5   6  -8    0.70    2.78
   5   6   9   11.70    5.37
  -5   6  -9    4.03    2.39
  -5  -6  -9    8.15    4.79
  -5  -6  -9    2.64    1.14
  -5   6  -9    4.11    2.13
  -5   6 -10    6.04    3.49
   5   6  10    4.85    3.33
  -5  -6 -10   -2.92    3.53
  -5  -6 -10    5.27    2.32
  -5   6 -10   -0.36    2.96
   5   6  11    3.56    4.24
  -5   6 -11    2.12    2.68
  -5  -6 -11   -1.94    2.17
  -5  -6 -11   -1.88    2.07
  -5   6 -11    3.31    3.54
   5   6  12    9.06    4.38
  -5   6 -12   15.42    6.22
  -5   6 -12   14.19    6.96
  -5  -6 -12   15.65    5.97
  -5  -6 -12   12.92    3.30
   5   6  13   18.35    6.36
  -5   6 -13   30.44    8.39
  -5  -6 -13   17.87    5.57
  -5   6 -13   15.20    6.13
  -5  -6 -13   29.14    5.05
   5   6  14   20.22    7.12
  -5   6 -14   11.71    6.14
  -5  -6 -14   19.26    6.67
  -5   6 -14   16.30    6.62
  -5  -6 -14   19.82    4.15
   5   6  15    0.83    4.40
  -5  -6 -15   -4.28    3.88
  -5  -6 -15   -2.40    1.99
  -5   6 -15    1.89    4.05
  -5   6 -15   -3.17    3.35
  -5   6 -16    1.43    3.40
  -5  -6 -16    1.15    3.02
  -5  -6 -16    3.98    2.78
  -5   6 -16    6.40    4.37
  -5  -6 -17   42.68    6.75
  -5  -6 -17   16.84    6.54
  -5   6 -17   25.34    8.43
  -5   6 -17   50.35   12.40
  -5  -6 -18    2.83    2.09
  -5  -6 -18   -1.67    2.24
  -5  -6 -19   24.86    5.16
  -5  -6 -19   23.35    7.89
  -5  -6 -20   -0.81    2.95
  -5  -6 -21   -3.05    3.45
  -5  -6 -22    1.21    3.03
  -5  -6 -23    5.93    3.17
  -5  -6 -24    1.82    3.62
  -5  -6 -25   -5.86    3.55
  -5  -6 -26    3.00    3.37
  -5  -6 -27    0.46    2.21
  -5   7  19    3.13    4.96
  -5  -7  19    2.78    2.75
  -5   7  18    2.58    2.91
  -5  -7  18    4.14    5.73
   5   7 -18    6.88    4.70
  -5   7  17    5.35    3.78
  -5  -7  17   -5.55    6.26
   5   7 -17    8.64    4.67
  -5   7  16    3.04    3.82
   5   7 -16    5.70    4.51
   5   7 -15    8.21    4.07
  -5   7  15    8.06    4.69
  -5   7  14    0.75    2.52
   5   7 -14    4.95    4.16
  -5   7  13   35.68    9.16
   5   7 -13   42.35    9.30
  -5   7  12    6.30    2.80
  -5   7  12   -0.62    2.14
   5   7 -12   -3.13    3.86
  -5   7  11   25.67    6.67
  -5   7  11   29.58    7.28
   5   7 -11   26.62    7.55
  -5   7  10   29.53    7.62
  -5   7  10   36.48    7.84
   5   7 -10   43.18    8.89
  -5   7   9    0.88    2.89
  -5   7   9   -0.47    3.36
   5   7  -9    6.46    4.09
  -5   7   8  119.77   15.26
  -5   7   8  103.05   12.56
   5   7  -8   95.88   13.05
   5   7  -7   -0.93    2.91
  -5   7   7    0.98    2.68
  -5   7   7   -2.35    3.56
   5   7  -6   17.53    6.62
  -5   7   6   19.59    6.48
  -5   7   6   11.00    5.03
  -5   7   5   77.06   12.02
  -5  -7   5   93.58    9.77
  -5   7   5   89.82   11.71
   5   7  -5   89.65   12.09
   5   7  -4   41.24    8.66
  -5  -7   4   39.41    6.61
  -5   7   4   35.04    7.92
  -5   7   4   44.22    8.36
   5   7  -3   15.92    5.65
  -5   7   3    6.24    2.53
  -5  -7   3   16.20    4.61
  -5   7   3   13.52    4.78
  -5   7   3   16.07    5.18
  -5   7   2   24.11    5.89
   5   7  -2   26.69    6.78
  -5  -7   2   28.36    5.87
  -5   7   2   24.63    6.41
   5   7  -2   21.19    6.08
  -5   7   2   25.58    5.59
  -5   7   2   22.38    6.02
   5   7  -1   20.82    5.86
  -5   7   1   15.62    4.76
   5   7  -1   12.09    4.25
  -5   7   1   15.16    5.33
  -5  -7   1   15.53    5.03
  -5   7   1   14.62    4.85
  -5   7   1   17.61    5.17
   5   7   0   42.17    9.21
  -5   7   0   40.92    7.94
   5   7   0   44.52    8.49
  -5   7   0   31.92    7.49
  -5  -7   0   40.29    7.20
  -5   7   0   21.14    5.77
  -5   7   0   29.58    6.42
   5   7   1   79.19   11.36
  -5   7  -1   65.89   10.61
  -5  -7  -1   79.01   10.06
  -5   7  -1   51.70    9.20
  -5   7  -1   72.01   10.05
  -5   7  -1   55.87    9.09
   5   7   1   76.36   11.54
   5   7   2    1.30    3.73
  -5   7  -2    7.32    4.20
   5   7   2    5.29    3.56
  -5   7  -2    6.44    4.55
  -5  -7  -2    1.22    2.26
  -5   7  -2    2.97    1.97
  -5   7  -2   -1.36    2.68
   5   7   3   10.62    5.53
  -5   7  -3    8.61    4.43
   5   7   3    9.72    4.39
  -5   7  -3   14.18    4.95
  -5  -7  -3   12.47    4.72
  -5   7  -3    8.75    4.77
   5   7   4    5.29    4.15
  -5   7  -4    3.27    4.42
  -5   7  -4    7.13    4.29
   5   7   4   -1.85    3.30
  -5   7  -4   -1.13    3.10
  -5  -7  -4    1.41    2.43
   5   7   5   16.62    6.89
  -5   7  -5    4.34    3.13
   5   7   5   11.63    4.25
  -5   7  -5    9.39    4.38
  -5  -7  -5    9.04    4.33
  -5   7  -5   11.84    5.21
   5   7   6   -4.85    4.70
   5   7   6    0.93    2.50
  -5   7  -6    2.88    3.10
  -5  -7  -6    2.27    3.38
  -5   7  -6    1.48    3.82
   5   7   7   19.21    6.20
   5   7   7   12.16    4.51
  -5   7  -7    6.88    3.12
  -5  -7  -7   13.32    5.76
  -5   7  -7   12.44    5.90
   5   7   8    1.49    2.49
  -5   7  -8    4.66    2.97
  -5  -7  -8    1.03    2.55
  -5   7  -8    0.28    2.52
   5   7   9   -4.59    3.99
  -5   7  -9   -5.80    4.57
  -5  -7  -9    1.37    2.76
  -5   7  -9   -0.24    2.44
   5   7  10   -0.17    2.16
  -5   7 -10    5.68    3.84
  -5  -7 -10    6.49    4.40
  -5  -7 -10    0.68    1.21
  -5   7 -10   -0.58    2.85
  -5   7 -11   -4.80    3.56
   5   7  11    1.70    2.89
  -5   7 -11    1.07    3.33
  -5  -7 -11    8.23    5.15
  -5  -7 -11    5.80    2.08
   5   7  12   -1.29    3.43
  -5   7 -12   10.26    5.43
  -5  -7 -12    4.53    4.15
  -5  -7 -12    9.56    3.20
  -5   7 -12    9.86    5.08
  -5  -7 -13    1.63    2.91
   5   7  13   -4.51    4.07
  -5   7 -13   -1.30    2.63
  -5   7 -13    6.54    5.54
  -5  -7 -13    1.21    2.12
   5   7  14    2.07    3.06
  -5   7 -14   13.41    6.30
  -5   7 -14    8.87    4.82
  -5  -7 -14    1.92    2.40
  -5  -7 -14   14.63    3.82
  -5   7 -15   -0.62    2.76
  -5  -7 -15   -1.08    2.97
  -5  -7 -15    1.17    1.62
  -5   7 -15   -0.76    3.48
  -5   7 -16    7.82    5.10
  -5  -7 -16    4.43    3.80
  -5  -7 -16    9.70    3.91
  -5   7 -16   10.37    6.55
  -5  -7 -17   -0.19    2.74
  -5  -7 -18   -0.89    2.60
  -5  -7 -19    1.22    2.27
  -5  -7 -20   -3.56    3.22
  -5  -7 -21   -1.38    2.63
  -5  -7 -22   -2.61    3.09
  -5  -7 -23    5.31    2.38
  -5  -7 -24   10.05    4.32
  -5  -7 -25    6.87    4.19
  -5  -7 -26   -2.64    2.60
   5   8 -18   -1.58    3.73
  -5   8  17    5.92    5.73
   5   8 -17   -1.94    4.59
  -5   8  16    2.63    2.49
   5   8 -16    2.60    3.32
  -5   8  15    4.20    4.01
   5   8 -15    9.57    5.13
  -5   8  14    1.08    2.75
   5   8 -14    4.81    4.73
  -5   8  13    1.12    3.10
   5   8 -13    0.29    2.22
  -5   8  12   -0.82    3.24
   5   8 -12   -4.42    4.06
  -5   8  11   10.63    5.64
   5   8 -11   12.18    6.00
  -5   8  10    0.43    3.58
   5   8 -10    4.31    3.83
  -5   8   9   -2.44    3.67
  -5   8   9    0.14    2.42
   5   8  -9    1.08    2.36
  -5   8   8    1.66    2.43
  -5   8   8    7.82    4.59
  -5   8   7   25.46    8.04
  -5   8   7   18.24    6.02
   5   8  -7   23.64    7.18
   5   8  -6    7.25    4.75
  -5   8   6    0.16    2.53
  -5   8   6    7.96    4.85
   5   8  -5   44.39   10.24
  -5   8   5   46.32    9.97
  -5   8   5   52.61    9.32
   5   8  -4   -2.35    4.18
  -5   8   4    6.19    4.25
  -5  -8   4    1.48    2.71
  -5   8   4   -1.17    1.69
   5   8  -3   -0.13    2.86
  -5   8   3    6.89    4.23
  -5  -8   3    3.41    2.88
  -5   8   3    1.50    2.71
   5   8  -2   28.78    7.16
   5   8  -2   19.60    6.55
  -5   8   2   19.58    6.68
  -5  -8   2   21.66    5.77
  -5   8   2   18.14    5.40
  -5   8   2   26.54    6.69
   5   8  -1   78.81   11.61
  -5   8   1   77.43   12.10
  -5  -8   1   74.81   10.33
  -5   8   1   50.03    8.69
  -5   8   1   92.70   12.21
   5   8  -1   75.95   12.07
   5   8   0   11.90    5.95
   5   8   0   11.42    5.29
  -5   8   0   12.68    5.61
  -5  -8   0   13.82    4.90
  -5   8   0    7.35    3.57
  -5   8   0    8.91    4.19
   5   8   1   21.53    6.65
   5   8   1   22.45    7.20
  -5   8  -1   24.35    7.55
  -5  -8  -1   22.61    6.19
  -5   8  -1   12.93    4.96
  -5   8  -1   14.36    4.26
   5   8   2    8.16    4.21
   5   8   2    4.06    2.78
  -5   8  -2    0.89    3.62
  -5  -8  -2    4.79    3.46
  -5   8  -2    3.48    2.92
   5   8   3   30.53    8.36
  -5   8  -3   16.02    6.24
   5   8   3   29.99    7.83
  -5  -8  -3   29.35    7.05
  -5   8  -3   29.41    7.68
   5   8   4    3.14    3.26
  -5   8  -4   -0.21    1.85
   5   8   4    3.15    4.12
  -5  -8  -4   -1.14    2.17
  -5   8  -4    3.61    3.11
   5   8   5    1.34    2.90
  -5   8  -5    2.58    2.46
   5   8   5    7.32    3.79
  -5  -8  -5    2.67    2.31
  -5   8  -5    5.15    5.01
   5   8   6   -0.12    4.19
   5   8   6    4.01    4.10
  -5   8  -6    1.01    3.16
  -5  -8  -6    1.28    3.07
  -5   8  -6   -2.60    2.42
  -5   8  -7    3.60    2.31
   5   8   7    5.29    4.75
  -5  -8  -7    2.92    3.31
  -5   8  -7    0.89    3.80
   5   8   8   21.92    7.53
  -5   8  -8   15.43    5.67
  -5  -8  -8   17.96    5.61
  -5   8  -8   19.77    7.09
  -5   8  -9   -3.56    3.79
  -5  -8  -9    4.16    3.97
  -5   8  -9   -1.10    2.88
   5   8  10    8.09    4.65
  -5   8 -10    6.60    3.43
  -5  -8 -10    5.10    3.93
  -5   8 -10   -2.07    2.35
   5   8  11   -1.23    2.89
  -5  -8 -11   -2.93    2.19
  -5   8 -11   -2.19    3.88
  -5   8 -11    3.45    3.70
  -5   8 -12    3.12    3.48
  -5  -8 -12    4.00    3.43
   5   8  12    2.36    4.08
  -5   8 -12    3.05    3.87
  -5   8 -13   11.27    5.75
   5   8  13    1.69    2.19
  -5  -8 -13    3.45    4.07
  -5   8 -13    8.01    6.47
  -5   8 -14    9.68    5.14
  -5  -8 -14   -3.08    2.10
  -5   8 -15   -2.22    4.84
  -5  -8 -15    0.62    1.59
  -5  -8 -16    6.61    3.04
  -5  -8 -17    1.73    2.45
  -5  -8 -18    3.51    2.74
  -5  -8 -19   11.83    3.84
  -5  -8 -20    4.24    2.70
  -5  -8 -21    1.76    2.25
  -5  -8 -22    5.12    2.89
  -5  -8 -23    9.84    4.67
  -5  -8 -24    2.03    2.21
  -5  -8 -25   -0.54    2.24
   5   9 -15    4.72    4.58
  -5   9  14    3.92    3.49
   5   9 -14    3.71    3.62
  -5   9  13    8.78    6.58
   5   9 -13   -1.19    3.84
  -5   9  12    2.26    2.73
   5   9 -12    9.10    4.45
  -5   9  11   -1.68    1.93
   5   9 -11    1.60    3.06
  -5   9  10    0.86    2.74
   5   9 -10    0.98    3.72
  -5   9   9   59.45   12.83
   5   9  -9   48.55   10.84
  -5   9   8   -1.00    3.42
   5   9  -8   -0.27    3.70
  -5   9   7    7.14    5.34
   5   9  -7    8.42    3.61
  -5   9   6    0.81    2.16
   5   9  -6    5.75    3.29
   5   9  -5   51.69   10.85
  -5   9   5   48.09   10.85
   5   9  -4    2.65    3.88
  -5   9   4    0.42    2.47
  -5   9   4    1.12    2.47
   5   9  -3    1.74    3.43
  -5   9   3    2.84    3.38
  -5   9   3    2.38    2.71
   5   9  -2   10.14    5.07
  -5  -9   2    8.36    4.27
   5   9  -2    5.32    3.66
  -5   9   2   12.02    5.94
  -5   9   2    6.82    4.06
   5   9  -1    4.09    3.84
   5   9  -1    5.08    2.92
  -5   9   1    2.96    3.23
  -5  -9   1    7.08    3.46
  -5   9   1    1.37    1.79
   5   9   0   -1.99    2.77
  -5  -9   0    3.42    3.07
   5   9   0    4.77    3.61
  -5   9   0    3.66    4.08
  -5   9   0    0.02    2.08
   5   9   1   -1.18    4.15
   5   9   1   -0.45    1.96
  -5   9  -1    2.12    2.99
  -5  -9  -1   -0.03    1.61
  -5   9  -1    5.52    3.67
   5   9   2    4.33    4.33
   5   9   2    6.17    4.05
  -5   9  -2    3.71    2.50
  -5   9  -2   -0.47    1.85
  -5  -9  -2   -1.78    3.47
   5   9   3   17.91    6.96
  -5   9  -3   15.83    6.85
   5   9   3    9.60    4.82
  -5  -9  -3   24.05    6.57
  -5   9  -3   16.48    6.28
   5   9   4   10.04    5.64
  -5   9  -4    3.09    3.67
   5   9   4    4.48    2.61
  -5  -9  -4    1.43    3.28
  -5   9  -4    3.69    4.05
   5   9   5    2.50    4.27
  -5   9  -5    3.87    3.34
   5   9   5    1.29    3.93
  -5  -9  -5    2.32    3.36
  -5   9  -5    2.72    3.37
   5   9   6   19.51    6.60
   5   9   6   31.81    8.51
  -5  -9  -6   29.61    7.76
  -5   9  -6   16.91    6.72
   5   9   7   17.65    7.11
  -5  -9  -7   13.08    5.22
  -5   9  -7   18.14    7.19
   5   9   8   11.80    5.89
  -5  -9  -8    9.83    4.79
  -5   9  -8    9.61    5.20
   5   9   9    3.27    4.46
  -5  -9  -9   -1.38    3.08
  -5   9  -9   -3.99    3.73
   5   9  10    2.37    3.86
  -5  -9 -10    2.78    2.84
  -5   9 -10    3.17    4.92
   5   9  11    8.24    5.60
  -5  -9 -11   10.87    5.50
  -5   9 -11    7.88    5.47
  -5  -9 -21    6.74    3.80
  -5  -9 -22    4.11    3.18
  -5  -9 -23   -3.57    2.84
  -5  -9 -24    1.12    1.93
  -5  10  10   -6.79    4.97
   5  10 -10   -2.40    3.40
  -5  10   9   -2.78    2.45
   5  10  -9    1.12    4.21
  -5  10   8    1.62    3.53
   5  10  -8    3.22    3.15
  -5  10   7   -0.67    1.86
   5  10  -7    8.41    5.53
  -5  10   6    4.36    4.28
   5  10  -6    9.84    5.39
  -5  10   5   -0.57    3.44
   5  10  -5    0.42    4.29
   5  10  -4    5.43    6.23
  -5  10   4    1.79    2.36
   5  10  -3    2.74    2.71
  -5  10   3    0.36    2.36
   5  10  -2    5.47    4.88
  -5  10   2    0.89    2.74
   5  10  -1   -0.34    4.18
   5  10  -1   10.26    4.53
  -5  10   1    0.31    2.92
   5  10   0   -4.28    4.94
  -5 -10   0    0.38    2.58
   5  10   0    0.50    2.04
  -5  10   0    6.04    4.82
   5  10   1    1.57    2.49
   5  10   1    2.17    3.68
  -5  10  -1   -0.70    3.35
  -5 -10  -1   -1.90    2.22
  -5  10  -1   -0.26    2.20
   5  10   2    4.61    3.97
   5  10   2    0.46    2.36
  -5  10  -2    7.62    5.03
  -5  10  -2    6.58    4.73
  -5 -10  -2    0.19    2.08
   5  10   3   -0.97    2.57
  -5  10  -3    1.65    2.70
   5  10   3    2.79    3.08
  -5 -10  -3    2.91    2.05
  -5  10  -3    7.37    5.29
   5  10   4    5.66    4.88
  -5  10  -4    3.56    3.65
   5  10   4    9.20    4.67
  -5 -10  -4    6.35    4.70
  -5  10  -4   10.55    5.02
   5  10   5    1.91    3.08
  -5  10  -5    5.33    5.26
   5  10   5   -0.60    2.38
  -5 -10  -5   -0.36    2.25
  -5  10  -5    2.90    2.89
   5  10   6   -2.70    3.60
  -5 -10  -6    3.88    2.55
  -5  10  -6    4.00    5.02
   5  10   7   11.38    5.21
  -5 -10  -7    1.73    2.18
  -5  10  -7   16.60    7.95
   5  10   8    7.68    5.76
  -5  10  -8    0.69    3.65
   5  10   9    8.23    6.16
   5  11  -1    9.18    5.31
  -5  11   1    3.04    2.66
   5  11   0    0.02    5.55
  -5  11   0   -0.24    2.75
   5  11   1    3.15    3.73
  -5  11  -1    0.06    3.30
   5  11   2    5.77    4.24
  -5 -11  -2    8.58    5.11
   5  11   3    8.11    5.17
  -5  11  -3    4.93    4.28
   5  11   4    9.43    6.34
   6   0 -25    1.41    3.92
  -6   0  24    3.50    3.63
   6   0 -24    7.72    5.23
   6   0 -23    1.71    3.89
  -6   0  23   -3.22    2.60
  -6   0  22   12.29    6.24
   6   0 -22   14.19    6.83
   6   0 -21    7.28    6.26
  -6   0  21    3.57    4.31
  -6   0  20   15.93    5.88
   6   0 -20   29.59    8.37
  -6   0  19   -0.66    3.70
   6   0 -19    2.26    3.17
  -6   0  18    6.26    4.58
   6   0 -18    1.48    3.05
   6   0 -17   -6.35    5.46
  -6   0  17    3.36    3.31
  -6   0  16  809.28   35.15
   6   0 -16  880.70   37.51
  -6   0  15    1.60    1.10
  -6   0  15    0.64    3.16
   6   0 -15   -0.29    3.48
  -6   0  14   12.34    3.18
  -6   0  14    8.86    3.54
   6   0 -14    7.17    3.14
   6   0 -13    3.44    2.57
  -6   0  13    0.36    1.30
  -6   0  13   -1.80    3.55
   6   0 -12  122.46   11.69
  -6   0  12  118.36   12.06
  -6   0  12  112.32    9.31
  -6   0  11   -1.05    1.12
   6   0 -11    2.35    3.73
  -6   0  11   -0.33    2.02
  -6   0  10   48.34    7.31
  -6   0  10   38.99    5.39
   6   0  -9   -0.24    0.83
  -6   0   9   -1.03    2.11
  -6   0   9   -0.52    1.75
  -6   0   8  171.60   12.99
   6   0  -8  173.56    8.33
  -6   0   8  168.63   11.12
   6   0  -7   -1.25    1.16
  -6   0   7   -2.58    2.54
  -6   0   7    0.28    1.27
  -6   0   6  931.39   27.26
  -6   0   6  883.02   24.05
   6   0  -6  855.53   19.81
   6   0  -5    0.89    1.03
  -6   0   5    1.64    1.69
  -6   0   5    0.53    1.27
   6   0  -4   99.77    7.32
  -6   0   4   91.23    7.65
  -6   0   3    0.52    1.01
   6   0  -3    1.87    1.89
  -6   0   3    2.91    1.67
  -6   0   2   32.47    4.82
   6   0  -2   34.22    5.05
  -6   0   2   34.15    3.84
  -6   0   2   29.86    5.19
   6   0  -1   -1.02    1.69
  -6   0   1   -0.37    0.73
  -6   0   1   -0.06    1.41
  -6   0   0   67.01    6.94
  -6   0   0   64.71    7.24
  -6   0  -1    0.69    1.61
  -6   0  -1    2.39    1.38
  -6   0  -2   29.73    4.71
  -6   0  -2   27.54    4.94
  -6   0  -3   -1.28    1.94
  -6   0  -3    3.69    2.20
  -6   0  -4  259.06   14.88
  -6   0  -4  256.83   10.45
  -6   0  -4  243.82   14.63
  -6   0  -5   -0.09    1.01
  -6   0  -5   -0.33    2.12
  -6   0  -5   -0.04    1.92
  -6   0  -6   77.22    8.59
  -6   0  -6   60.09    5.27
  -6   0  -6   69.65    8.39
  -6   0  -7    1.38    1.81
  -6   0  -7   -2.89    2.79
  -6   0  -7   -1.67    1.77
  -6   0  -8   55.49    7.25
  -6   0  -8   48.55    5.11
  -6   0  -8   53.34    7.55
  -6   0  -9    0.86    1.50
  -6   0  -9   -0.04    1.03
  -6   0  -9   -0.61    2.12
  -6   0 -10    9.00    2.55
  -6   0 -10    3.13    1.78
  -6   0 -10    8.81    3.06
  -6   0 -11   -5.04    3.17
  -6   0 -11    0.87    1.84
  -6   0 -11   -4.51    4.17
  -6   0 -12   30.56    4.67
  -6   0 -12   34.07    6.27
  -6   0 -12   29.93    6.90
  -6   0 -13   -1.95    1.66
  -6   0 -13   -5.73    3.27
  -6   0 -14    9.29    2.67
  -6   0 -14    7.67    4.28
  -6   0 -15    2.97    2.71
  -6   0 -15    4.46    4.24
  -6   0 -16   -0.09    1.62
  -6   0 -16    3.66    3.88
  -6   0 -17   -1.12    1.90
  -6   0 -17    3.17    3.00
  -6   0 -18   -2.86    2.75
  -6   0 -18   -2.16    3.23
  -6   0 -19    6.86    5.05
  -6   0 -19   -1.10    2.00
  -6   0 -20    4.08    2.96
  -6   0 -20    3.54    3.21
  -6   0 -21   -1.76    2.21
  -6   0 -21    1.40    2.84
  -6   0 -22    1.34    2.57
  -6   0 -23   -5.99    3.60
  -6   0 -24    6.30    3.62
  -6   0 -25    1.41    2.93
  -6   0 -26   23.50    6.26
  -6   0 -27    0.45    2.45
  -6   0 -28   24.93    6.78
  -6   0 -29    0.93    2.58
   6  -1 -25    4.34    3.00
   6   1 -24    1.26    4.18
   6  -1 -24    9.06    5.24
  -6   1  24    2.00    2.83
  -6  -1  24   10.02    6.36
  -6  -1  23    1.83    3.21
   6   1 -23   -3.94    4.06
   6  -1 -23    1.33    3.80
  -6   1  23    0.72    2.51
  -6   1  22    0.64    2.97
   6   1 -22    1.03    2.90
   6  -1 -22    0.65    3.37
  -6  -1  22   -2.51    2.57
  -6   1  21   -4.46    4.47
   6   1 -21    0.28    2.84
   6  -1 -21    5.82    5.36
  -6  -1  21    1.45    2.90
  -6   1  20    3.40    2.93
  -6  -1  20    4.81    4.51
   6   1 -20    4.74    4.86
   6  -1 -20    4.26    5.56
   6   1 -19   56.85   11.31
  -6   1  19   50.32   10.64
  -6  -1  19   46.04   10.09
   6  -1 -19   48.03    9.75
   6  -1 -18    3.17    2.66
  -6  -1  18    4.05    5.60
   6   1 -18    5.93    4.72
  -6   1  18   -4.68    5.50
  -6   1  17    1.84    2.57
   6  -1 -17   15.08    5.84
  -6  -1  17    9.47    4.94
   6   1 -17    3.91    3.15
   6  -1 -16   81.71   11.70
  -6   1  16   68.10   10.88
  -6  -1  16   81.21   11.77
  -6   1  16   89.95    9.76
   6   1 -16   85.34   11.70
   6   1 -15   51.62    9.63
  -6  -1  15   63.29   10.27
   6  -1 -15   43.96    8.23
  -6   1  15   47.27    6.76
  -6   1  15   56.87    9.34
  -6   1  14    5.79    2.83
   6  -1 -14    8.10    4.29
   6   1 -14   -0.84    3.55
  -6   1  14    5.73    2.95
  -6   1  13    5.05    2.42
  -6  -1  13    2.77    1.94
  -6   1  13    5.30    4.02
   6   1 -13    2.25    2.53
  -6  -1  13    3.11    4.32
   6  -1 -13    5.28    3.84
   6   1 -12  285.18   18.99
   6  -1 -12  273.35   18.68
  -6   1  12  275.88   18.92
  -6  -1  12  288.99   19.71
  -6   1  12  276.49   16.10
  -6  -1  12  252.60   13.14
   6   1 -11  112.22   11.82
  -6   1  11  106.73   11.41
  -6  -1  11   92.47   10.87
  -6   1  11   96.78    9.10
  -6  -1  11  103.67    8.82
   6   1 -10    5.81    2.09
  -6   1  10    4.97    2.62
  -6  -1  10    4.39    2.01
  -6   1  10    3.11    2.03
   6   1 -10    0.89    2.02
  -6  -1  10    3.98    2.92
   6   1  -9    7.29    1.97
  -6   1   9    6.95    3.04
  -6   1   9    3.21    2.43
  -6  -1   9    7.49    2.84
  -6  -1   9    8.90    3.95
  -6   1   8  117.76   11.08
  -6  -1   8  121.43   11.49
  -6   1   8  116.70    9.68
   6   1  -8  111.90    8.34
  -6  -1   8  116.14    9.19
  -6   1   7  913.41   29.47
  -6  -1   7  938.31   30.30
   6   1  -7  871.47   22.80
  -6   1   7  874.96   25.78
   6  -1  -7  828.99   16.18
  -6  -1   7  936.92   26.13
   6  -1  -6  116.25    6.64
  -6   1   6  138.38   11.08
  -6  -1   6  156.28   12.02
  -6   1   6  136.06   10.13
   6   1  -6  133.10    8.92
  -6  -1   6  140.64   10.11
  -6  -1   5  632.70   20.90
   6  -1  -5  590.37   17.06
  -6   1   5  510.01   20.60
  -6  -1   5  510.11   20.48
  -6   1   5  605.50   20.55
   6   1  -5  584.83   18.76
   6   1  -4   17.63    3.56
   6  -1  -4   14.72    2.72
  -6   1   4   16.04    3.53
  -6  -1   4   16.76    3.43
  -6   1   4   15.81    3.71
  -6  -1   4   12.53    3.23
  -6  -1   3  306.29   14.05
  -6   1   3  227.70   12.47
  -6  -1   3  218.07   11.41
  -6   1   3  332.56   17.15
  -6   1   3  280.91   13.55
   6   1  -3  282.39   13.70
   6   1  -2   91.79    8.22
  -6  -1   2   86.39    7.16
  -6   1   2   63.12    5.68
  -6  -1   2   90.07    6.69
  -6  -1   2  111.82    9.56
  -6   1   2   93.95    8.89
  -6   1   2  111.59    9.59
   6   1  -1  257.31   13.81
  -6  -1   1  243.73   12.72
  -6   1   1  258.04   10.31
  -6  -1   1  275.62   10.31
  -6  -1   1  269.64   14.34
  -6   1   1  253.32   14.56
  -6   1   1  270.52   14.02
  -6  -1   0    6.23    2.43
   6   1   0    4.03    1.56
  -6   1   0    4.00    1.63
  -6   1   0    9.94    3.20
  -6   1   0    6.78    1.62
  -6  -1   0    5.93    2.61
  -6  -1   0    6.96    1.46
   6   1   1   51.82    7.05
  -6  -1  -1   45.97    5.84
  -6   1  -1   54.51    3.53
  -6  -1  -1   43.98    5.90
  -6   1  -1   51.33    6.43
  -6   1  -1   56.24    6.62
  -6   1  -2   59.99    6.98
   6   1   2   68.26    8.02
  -6  -1  -2   52.96    6.27
  -6   1  -2   55.64    6.85
  -6  -1  -2   55.16    6.53
   6   1   3    0.24    1.86
  -6  -1  -3    2.55    2.03
  -6   1  -3    0.54    1.37
  -6   1  -3    1.52    1.89
  -6  -1  -3    2.72    1.99
  -6   1  -3   -0.25    0.84
  -6   1  -4  149.07   11.34
   6   1   4  131.36   11.22
  -6   1  -4  137.47    7.68
  -6  -1  -4  132.23   10.39
  -6  -1  -4  142.71    7.70
  -6  -1  -4  137.42   10.57
  -6   1  -4  127.30   11.15
  -6   1  -5   73.22    8.12
   6   1   5   65.85    8.08
  -6  -1  -5   67.35    7.53
  -6   1  -5   69.46    5.57
  -6  -1  -5   73.29    5.71
  -6  -1  -5   69.74    7.80
  -6   1  -5   63.83    7.85
  -6   1  -6   87.74    8.85
  -6  -1  -6   73.98    8.20
  -6  -1  -6   83.01    6.26
  -6   1  -6   79.33    6.28
  -6  -1  -6   88.20    9.22
  -6   1  -6   81.22    9.12
  -6   1  -7   52.18    6.62
  -6  -1  -7   61.09    7.87
  -6  -1  -7   38.78    4.32
  -6   1  -7   40.57    4.66
  -6  -1  -7   54.29    7.31
  -6   1  -7   49.06    7.30
  -6   1  -8  108.24    9.64
  -6  -1  -8  156.43   12.55
  -6   1  -8   96.70    7.21
  -6  -1  -8  100.59    7.17
  -6  -1  -8  134.54   11.83
  -6   1  -8  167.70   14.36
  -6  -1  -9    3.30    2.25
  -6   1  -9    0.46    1.18
  -6  -1  -9    1.95    2.51
  -6   1  -9    1.55    2.42
  -6   1  -9    1.60    1.10
  -6  -1  -9    1.16    1.35
  -6   1 -10  181.93   10.31
  -6   1 -10  164.56   12.16
  -6  -1 -10  173.72    9.64
  -6  -1 -10  174.60   14.88
  -6   1 -10  163.40   15.25
  -6   1 -11  150.59   12.04
  -6  -1 -11  152.30   12.97
  -6   1 -11  149.96    9.80
  -6  -1 -11  147.91    9.12
  -6  -1 -11  138.97   13.58
  -6   1 -11  143.91   14.64
  -6   1 -12    2.77    2.68
  -6  -1 -12   -0.01    1.54
  -6  -1 -12    1.97    1.95
  -6  -1 -12    0.44    2.10
  -6   1 -12   -0.67    3.32
  -6  -1 -13   -4.46    2.95
  -6   1 -13   -1.37    1.78
  -6  -1 -13   -1.39    1.31
  -6  -1 -13   -0.21    2.05
  -6   1 -13    0.17    2.48
  -6   1 -14    1.74    2.65
  -6  -1 -14    1.06    1.52
  -6  -1 -14   -3.03    3.27
  -6   1 -14   -1.40    3.40
  -6  -1 -15   15.14    3.69
  -6   1 -15   10.76    3.34
  -6  -1 -15   15.84    5.02
  -6   1 -15   16.98    5.39
  -6   1 -16   -2.28    2.75
  -6  -1 -16   -1.12    1.81
  -6  -1 -16   -3.63    2.82
  -6   1 -16   -1.59    3.13
  -6   1 -17   -2.22    2.03
  -6  -1 -17    2.44    2.29
  -6  -1 -17    1.51    1.83
  -6   1 -17   -1.40    2.26
  -6  -1 -18   22.68    4.88
  -6   1 -18   22.33    4.76
  -6   1 -18   29.90    8.51
  -6  -1 -18   14.32    5.26
  -6  -1 -19    1.77    2.83
  -6   1 -19   -1.33    1.95
  -6  -1 -19    1.12    1.99
  -6   1 -19    0.98    3.02
  -6   1 -20    1.22    2.54
   6   1  20    1.53    3.91
  -6  -1 -20    0.42    2.14
  -6   1 -20   -2.60    4.41
  -6  -1 -20    1.21    3.21
  -6   1 -21    8.88    3.61
   6   1  21    0.17    3.88
  -6  -1 -21    2.43    2.59
  -6   1 -21    8.02    4.92
  -6   1 -22    0.40    2.96
  -6  -1 -22   -0.15    2.08
  -6  -1 -23    5.22    3.38
  -6   1 -23   10.44    4.09
  -6   1 -24    2.41    2.20
  -6  -1 -24    1.60    3.22
  -6   1 -25    4.02    3.30
  -6  -1 -25    0.59    3.27
  -6   1 -26    4.75    3.53
  -6  -1 -26    2.94    3.33
  -6   1 -27    1.68    2.29
  -6  -1 -27    3.67    3.32
  -6   1 -28    1.86    2.62
  -6  -1 -28    1.37    2.54
  -6  -1 -29    9.53    4.60
  -6   1 -29    4.34    3.19
   6  -2 -30   -2.16    2.33
   6  -2 -25   13.20    6.50
  -6   2  24   -0.05    3.10
   6   2 -24    3.43    3.49
  -6  -2  24   -1.72    3.05
   6  -2 -24    5.94    5.92
   6   2 -23   -2.08    2.66
  -6   2  23    4.55    4.49
   6  -2 -23    2.81    4.05
  -6  -2  23    2.40    4.78
  -6  -2  22   11.04    5.73
   6   2 -22    2.34    3.80
  -6   2  22   10.94    6.35
   6  -2 -22   22.90    8.22
  -6   2  21    8.66    6.31
   6   2 -21    5.92    3.58
  -6  -2  21    6.87    4.89
   6  -2 -21    6.62    5.37
   6   2 -20   11.70    5.82
  -6  -2  20   13.19    6.74
   6  -2 -20    2.67    3.64
  -6   2  20    0.28    2.77
  -6   2  19   26.26    7.89
   6   2 -19   32.00    8.86
  -6  -2  19   29.31    8.79
   6  -2 -19   26.57    6.84
  -6   2  18    6.45    5.67
   6  -2 -18    6.55    2.50
   6   2 -18   -0.59    3.14
  -6  -2  18    8.88    6.24
  -6   2  18    2.06    2.27
   6  -2 -17  374.56   25.67
  -6   2  17  329.01   24.55
  -6  -2  17  316.46   24.21
  -6   2  17  351.90   21.00
   6   2 -17  390.96   26.92
  -6   2  16    5.44    4.92
   6  -2 -16   -1.31    3.00
  -6  -2  16    0.66    3.18
   6   2 -16    4.20    5.35
  -6   2  16    2.90    2.72
   6  -2 -15  179.54   16.41
  -6   2  15  173.46   17.00
  -6  -2  15  176.95   17.26
  -6   2  15  171.91   14.12
   6   2 -15  196.26   18.01
   6   2 -14   -1.84    2.36
  -6   2  14    1.30    3.83
   6  -2 -14    1.04    2.59
  -6  -2  14   -5.39    2.25
  -6   2  14   -1.29    1.55
  -6   2  13    0.91    2.02
   6   2 -13   -1.28    3.14
   6  -2 -13    4.01    4.19
  -6  -2  13    5.61    3.16
  -6   2  13    7.39    4.61
  -6  -2  12   48.43    8.57
  -6   2  12   61.59    9.58
   6   2 -12   64.07    9.76
   6   2 -12   39.29    5.56
  -6   2  12   54.29    7.23
  -6  -2  12   59.38    6.42
  -6   2  11   17.55    4.39
  -6  -2  11   14.01    3.24
  -6   2  11   15.16    4.92
  -6  -2  11   13.90    5.11
   6   2 -11   16.75    4.33
   6   2 -11   12.51    2.94
   6   2 -10   17.82    3.86
  -6   2  10   16.51    4.26
  -6  -2  10   17.20    3.51
   6   2 -10   15.80    5.29
  -6   2  10   21.06    5.57
  -6  -2  10   21.54    5.12
  -6   2   9    2.08    2.34
  -6   2   9    2.82    3.13
  -6  -2   9   -0.41    1.27
   6   2  -9   -0.92    1.23
  -6  -2   9    0.51    2.46
   6   2  -9    0.18    2.92
  -6  -2   8  249.24   16.57
  -6   2   8  247.44   14.33
  -6   2   8  271.25   17.92
   6   2  -8  200.96   15.27
   6   2  -8  239.07   13.27
  -6  -2   8  253.28   13.46
   6   2  -7    6.14    2.42
  -6   2   7    9.76    3.63
  -6   2   7    5.28    2.87
  -6  -2   7    1.99    1.31
  -6  -2   7    4.82    3.52
  -6  -2   6  105.66    8.85
  -6  -2   6  106.54   10.09
  -6   2   6  119.30   11.52
  -6   2   6   86.13    8.03
   6   2  -6  100.28    8.98
   6   2  -5    1.81    1.40
  -6   2   5    6.38    2.86
  -6  -2   5    7.74    2.18
  -6   2   5    4.45    2.54
  -6  -2   5    3.19    2.15
  -6  -2   4  107.39    9.37
  -6  -2   4  159.33   10.40
  -6   2   4  111.55    9.63
  -6   2   4  171.68   13.06
  -6   2   4  135.82   10.10
   6   2  -4  154.67   11.04
  -6   2   3    4.07    2.01
   6   2  -3    8.95    3.07
  -6   2   3    8.98    2.71
  -6  -2   3    6.08    2.24
  -6   2   3    4.93    2.18
  -6  -2   2  111.94    9.06
  -6   2   2   78.43    7.47
  -6   2   2  110.92   10.17
  -6   2   2  107.43    9.08
   6   2  -2  111.89    9.81
  -6  -2   1  369.72   16.28
  -6   2   1  369.29   18.16
  -6   2   1  349.01   16.32
   6   2  -1  384.81   17.93
  -6  -2   0   12.70    3.35
   6   2   0   10.59    3.02
  -6   2   0   13.96    3.81
  -6   2   0   13.04    3.22
  -6   2   0   11.26    2.54
  -6  -2   0   16.53    3.66
  -6  -2  -1    5.28    2.07
   6   2   1    7.75    3.43
  -6  -2  -1    5.05    2.28
  -6   2  -1    4.32    2.31
  -6   2  -1    2.53    2.63
  -6   2  -1    4.54    1.62
  -6  -2  -2    4.40    2.73
   6   2   2    3.15    2.36
  -6  -2  -2    2.77    2.03
  -6   2  -2    3.95    2.11
  -6   2  -2   -0.27    0.78
  -6   2  -2    3.05    2.50
  -6   2  -2    2.56    1.37
   6   2   3   84.92    9.26
  -6  -2  -3   74.50    7.67
  -6   2  -3   95.61    6.53
  -6  -2  -3   87.23    8.05
  -6   2  -3   76.52    8.49
   6   2   4   77.13    8.99
  -6  -2  -4   74.93    7.91
  -6   2  -4   81.88    6.12
  -6  -2  -4   63.28    6.79
  -6   2  -4   73.50    8.64
  -6   2  -4   74.00    8.26
   6   2   5   50.39    8.53
  -6  -2  -5   44.44    4.36
  -6   2  -5   32.76    4.05
  -6  -2  -5   34.48    5.61
  -6   2  -5   28.30    5.26
  -6  -2  -5   40.42    5.75
  -6   2  -5   48.66    6.67
   6   2   6  231.64   17.19
  -6  -2  -6  192.60   13.23
  -6  -2  -6  151.38    8.42
  -6   2  -6  145.84    8.69
  -6  -2  -6  203.88   13.04
  -6   2  -6  196.91   14.76
  -6   2  -6  175.83   12.82
   6   2   7   49.29    8.39
  -6  -2  -7   45.90    6.78
  -6  -2  -7   34.28    4.03
  -6   2  -7   33.60    4.39
  -6  -2  -7   38.32    6.10
  -6   2  -7   47.99    7.60
  -6   2  -7   36.76    6.09
   6   2   8   12.77    4.75
  -6   2  -8    0.51    1.55
  -6  -2  -8    2.90    2.58
  -6  -2  -8    3.97    2.82
  -6   2  -8    3.77    1.53
  -6  -2  -8    3.72    1.94
  -6   2  -8    5.57    4.30
  -6   2  -9  283.37   16.68
   6   2   9  245.65   18.34
  -6  -2  -9  246.20   15.97
  -6  -2  -9  240.48   11.29
  -6  -2  -9  236.58   15.61
  -6   2  -9  241.93   18.18
  -6   2 -10    3.98    2.45
   6   2  10    4.96    4.47
  -6  -2 -10    4.29    3.23
  -6  -2 -10   -1.28    2.67
  -6  -2 -10    0.23    1.27
  -6   2 -10   -0.80    3.01
   6   2  11  102.03   13.33
  -6  -2 -11  126.54   12.21
  -6  -2 -11  117.71    8.24
  -6  -2 -11  126.88   12.56
  -6   2 -11  106.68   13.14
  -6   2 -11  126.36    9.40
   6   2  12    8.92    4.98
  -6  -2 -12    6.00    3.25
  -6  -2 -12   11.11    3.01
  -6  -2 -12   12.54    4.45
  -6   2 -12    5.60    4.44
  -6   2 -12    8.52    3.20
   6   2  13  244.95   20.91
  -6  -2 -13  238.71   12.47
  -6   2 -13  271.03   14.54
  -6  -2 -13  230.68   17.84
  -6   2 -13  235.74   19.95
   6   2  14   71.23   11.65
  -6   2 -14   78.45    8.39
  -6  -2 -14   60.29    9.12
  -6  -2 -14   74.92    7.62
  -6  -2 -14   56.34    9.51
  -6   2 -14   67.73   11.33
  -6  -2 -15    2.19    2.36
   6   2  15   -0.28    3.06
  -6   2 -15   -2.37    2.58
  -6  -2 -15   -1.24    1.57
  -6  -2 -15   -1.01    2.38
  -6   2 -15    1.00    2.72
  -6   2 -16   -0.49    1.75
   6   2  16   -1.29    3.26
  -6  -2 -16    0.96    1.70
  -6   2 -16    3.41    3.03
   6   2  17    7.24    3.58
  -6  -2 -17    8.49    3.52
  -6   2 -17   12.54    5.55
  -6   2 -17   18.44    4.44
   6   2  18   14.67    6.73
  -6   2 -18   22.15    4.65
  -6  -2 -18   21.13    4.89
  -6   2 -18   12.14    5.51
   6   2  19    1.95    2.83
  -6   2 -19   -2.20    2.59
  -6  -2 -19   -1.59    2.14
  -6   2 -19    1.22    2.91
   6   2  20   23.78    8.54
  -6   2 -20   30.23    5.76
  -6  -2 -20   20.43    5.04
  -6   2 -20   27.82    8.72
  -6  -2 -21    1.18    3.23
  -6   2 -21    0.44    2.29
  -6   2 -22    4.84    3.13
  -6  -2 -22    4.04    3.15
  -6   2 -23    2.85    2.24
  -6  -2 -23    1.14    2.48
  -6   2 -24    0.72    2.24
  -6  -2 -24    6.36    4.11
  -6  -2 -25    9.56    4.24
  -6   2 -25    1.01    1.66
  -6  -2 -26   -0.56    2.66
  -6   2 -26   -0.51    1.61
  -6   2 -27    6.84    3.64
  -6  -2 -27    0.12    2.29
  -6  -2 -28    2.14    3.16
  -6  -2 -29    6.24    3.93
   6  -3 -33    5.11    3.22
   6  -3 -32   12.17    4.99
   6  -3 -31    5.12    3.33
   6  -3 -24    1.28    3.71
   6   3 -24   -1.99    2.57
  -6   3  23    9.53    5.83
   6  -3 -23    2.54    3.92
  -6  -3  23   -0.26    4.78
   6   3 -23   -2.43    2.77
   6   3 -22   -0.28    3.49
  -6   3  22   -3.05    4.37
   6  -3 -22    6.34    4.82
  -6  -3  22    4.02    4.02
   6   3 -21   17.13    6.31
  -6  -3  21   11.60    6.13
  -6   3  21    2.87    2.86
   6  -3 -21   19.34    6.46
  -6   3  20   38.24   10.61
   6   3 -20   38.67    9.57
  -6  -3  20   40.51   10.33
   6  -3 -20   27.65    8.58
  -6   3  19   -1.67    3.29
   6  -3 -19   -0.35    2.36
   6   3 -19   -3.04    2.68
  -6  -3  19   -0.21    3.27
  -6   3  19    2.05    2.37
  -6   3  18    1.09    2.42
   6  -3 -18    0.27    2.96
   6   3 -18    1.56    3.23
  -6  -3  18    2.35    2.98
  -6   3  18    0.26    2.35
   6  -3 -17   45.20    9.18
   6   3 -17   51.62   10.32
  -6   3  17   45.74   10.14
  -6  -3  17   51.79   10.26
  -6   3  17   51.49    8.62
   6  -3 -16   91.29   12.06
  -6   3  16   83.46   12.72
  -6  -3  16   89.54   12.87
   6   3 -16   99.17   14.03
  -6   3  16   77.16   10.61
   6   3 -15   19.03    6.92
   6  -3 -15   12.35    4.99
  -6   3  15   20.74    6.52
  -6  -3  15    7.90    4.58
  -6   3  15   10.11    4.31
   6  -3 -14   13.11    5.21
  -6   3  14   16.01    5.81
   6   3 -14   21.40    5.31
  -6  -3  14   16.31    5.81
  -6   3  14   21.45    5.34
   6  -3 -13    5.42    3.82
  -6   3  13    7.66    4.42
  -6  -3  13    3.54    4.13
   6   3 -13    4.98    2.52
   6   3 -13    5.16    2.87
  -6   3  13    2.86    2.64
   6   3 -12   11.02    4.39
  -6   3  12   14.29    5.94
  -6  -3  12   11.29    4.43
   6   3 -12   11.75    3.60
  -6   3  12    5.88    3.10
  -6  -3  11  222.73   17.62
  -6   3  11  238.14   19.05
  -6   3  11  219.66   14.89
   6   3 -11  204.84   13.94
   6   3 -11  230.80   17.18
   6   3 -10    0.36    1.51
  -6   3  10    1.99    2.66
  -6   3  10    2.21    2.29
  -6  -3  10    1.33    1.20
   6   3 -10   10.38    5.03
  -6  -3  10    5.65    3.85
  -6  -3   9   44.64    5.72
   6   3  -9   45.99    7.75
  -6   3   9   51.82    8.50
  -6   3   9   43.84    6.45
   6   3  -9   47.13    6.65
  -6  -3   9   54.80    8.67
   6   3  -8    3.25    1.53
  -6   3   8    2.35    2.45
  -6   3   8    4.80    2.31
  -6  -3   8    5.72    3.23
   6   3  -8   11.01    4.08
  -6  -3   8    4.52    1.80
  -6   3   7   -0.24    1.97
  -6  -3   7   -0.39    1.26
  -6   3   7   -1.76    2.20
   6   3  -7    5.67    3.14
   6   3  -7    1.42    2.94
  -6  -3   6   86.48    8.14
  -6   3   6   81.40    9.71
   6   3  -6   79.12    8.74
  -6   3   6   78.50    8.07
   6   3  -6   92.41    9.57
  -6  -3   5  225.64   13.30
  -6   3   5  233.37   15.77
  -6   3   5  217.49   13.43
   6   3  -5  237.08   15.08
  -6  -3   4   90.42    8.26
  -6   3   4   88.19    9.53
  -6   3   4  104.18   10.88
  -6   3   4   85.70    8.58
   6   3  -4   90.26    9.05
  -6   3   3    2.37    2.32
   6   3  -3    5.79    2.67
  -6   3   3    4.13    2.04
  -6   3   3    6.29    2.73
  -6  -3   3    4.32    2.12
  -6  -3   2   89.73    8.34
  -6   3   2   78.00    8.82
  -6   3   2   99.53   10.01
  -6   3   2   83.33    8.43
   6   3  -2   90.77    9.25
  -6  -3   1  374.08   16.67
  -6   3   1  420.38   20.91
  -6   3   1  397.51   18.32
   6   3  -1  404.75   19.28
  -6  -3   0   37.06    5.39
  -6   3   0   29.48    4.79
  -6   3   0   48.75    7.32
  -6   3   0   43.68    6.84
  -6   3   0   42.34    6.07
   6   3   0   40.80    6.55
  -6  -3  -1   82.29    8.06
  -6   3  -1   70.55    7.39
  -6   3  -1   76.59    8.69
  -6   3  -1   98.87   10.47
  -6  -3  -1   95.69    8.38
  -6   3  -1   91.84    9.09
   6   3   1   84.10    9.29
   6   3   2  213.29   10.61
  -6   3  -2  242.18   14.06
  -6  -3  -2  202.57   12.74
  -6   3  -2  261.32   11.29
  -6   3  -2  278.01   17.65
  -6  -3  -2  208.38   11.63
  -6   3  -2  241.93   14.66
  -6   3  -2  203.40   14.23
   6   3   2  216.68   15.11
  -6  -3  -3    5.96    2.01
   6   3   3    4.17    2.44
  -6  -3  -3    7.51    3.56
  -6   3  -3    8.45    2.96
  -6   3  -3    6.84    2.78
   6   3   3   10.10    2.56
  -6   3  -3    8.66    3.15
  -6   3  -3    7.41    2.18
   6   3   4  104.78   10.62
  -6   3  -4   85.55    6.57
  -6  -3  -4  106.08   10.13
  -6  -3  -4  114.01    6.93
  -6  -3  -4   77.55    7.45
  -6   3  -4   97.89   10.41
  -6   3  -4  115.88   10.29
   6   3   5    3.58    2.28
  -6   3  -5    1.91    1.27
  -6   3  -5    0.96    2.05
  -6  -3  -5    6.05    3.84
  -6  -3  -5    3.92    1.91
  -6   3  -5    2.84    3.50
  -6  -3  -5    2.05    1.29
   6   3   6    4.50    2.29
  -6   3  -6   12.41    3.46
  -6  -3  -6   14.36    3.32
  -6   3  -6   17.10    4.57
  -6   3  -6   12.23    2.64
  -6  -3  -6   15.43    2.81
  -6  -3  -6   24.13    5.31
  -6   3  -7    0.83    2.31
   6   3   7    8.18    3.93
  -6   3  -7    2.19    1.97
  -6  -3  -7    1.30    1.76
  -6   3  -7    2.33    1.29
  -6  -3  -7    3.80    3.19
  -6  -3  -7   -0.20    1.04
   6   3   8   34.27    6.80
  -6   3  -8   34.07    6.95
  -6   3  -8   29.46    4.34
  -6  -3  -8   26.87    4.06
  -6  -3  -8   35.71    6.82
  -6  -3  -8   36.09    5.86
  -6   3  -8   35.16    5.73
   6   3   9    5.67    4.92
  -6  -3  -9   -0.41    1.89
  -6   3  -9    3.09    2.10
  -6  -3  -9    3.79    2.35
  -6   3  -9    0.13    2.07
   6   3  10   51.93    8.89
  -6  -3 -10   50.83    8.39
  -6   3 -10   66.23    6.88
  -6  -3 -10   64.54    6.34
  -6   3 -10   53.31    9.06
   6   3  11   72.47   11.02
  -6  -3 -11   82.89   10.61
  -6   3 -11   92.54    8.73
  -6  -3 -11   80.90    7.28
  -6   3 -11   70.94   11.25
   6   3  12   97.22   13.11
  -6   3 -12  116.52    9.61
  -6  -3 -12   90.40   11.40
  -6  -3 -12  105.73    8.65
  -6   3 -12   95.20   12.99
   6   3  13   22.73    7.16
  -6  -3 -13   23.06    6.57
  -6   3 -13   26.16    5.30
  -6  -3 -13   18.96    4.17
  -6   3 -13   24.65    7.43
   6   3  14   -0.45    3.49
  -6  -3 -14    3.32    2.91
  -6   3 -14   -1.58    1.63
  -6  -3 -14    1.32    2.46
  -6   3 -14    6.70    4.48
   6   3  15    2.55    3.39
  -6  -3 -15   -1.79    2.36
  -6   3 -15    1.00    1.77
  -6  -3 -15   -1.31    1.63
  -6   3 -15   -1.88    3.00
   6   3  16    5.41    4.45
  -6  -3 -16    0.16    3.09
  -6  -3 -16    6.72    2.41
  -6   3 -16    6.88    2.94
  -6   3 -16    0.10    3.23
  -6   3 -17   18.10    4.18
   6   3  17   21.65    7.37
  -6  -3 -17   21.18    4.83
  -6   3 -17   21.58    7.04
   6   3  18    0.63    3.61
  -6   3 -18    4.20    2.96
  -6  -3 -18    0.62    1.84
  -6   3 -18   -3.94    4.78
  -6   3 -19    4.96    3.29
   6   3  19    4.38    4.09
  -6  -3 -19   -1.41    3.02
  -6   3 -19    0.42    2.19
  -6   3 -20   -0.19    2.46
  -6  -3 -20    7.81    3.88
  -6   3 -21    4.37    3.07
  -6  -3 -21    1.94    2.56
  -6   3 -22   -1.07    2.61
  -6  -3 -22    0.42    2.61
  -6   3 -23   -1.53    2.84
  -6  -3 -23    5.26    3.72
  -6  -3 -24   -0.74    3.24
  -6  -3 -25   -0.42    3.32
  -6  -3 -26    3.32    1.89
  -6  -3 -27    3.73    2.78
  -6  -3 -28   -1.57    2.64
   6  -4 -32   15.79    5.89
   6  -4 -24    4.52    4.47
  -6  -4  23    1.54    4.72
   6  -4 -23    0.32    2.56
  -6   4  23    1.42    3.41
   6   4 -23   -0.79    3.14
   6  -4 -22    3.06    3.87
  -6   4  22   10.10    6.20
  -6  -4  22    5.27    4.59
[truncated: 10,733,728 more chars]
